# Supplementary material for: The genomic diversification of grapevine clones
Source: BMC Genomics. 2019 Dec 12;20:972. doi: 10.1186/s12864-019-6211-2 (PMC6907202; doi:10.1186/s12864-019-6211-2)
Supplement: Supplementary file 2 — Additional file 2: Zinfandel genes intersecting structural variations identified between haplotypes (4459) with associated Gene Ontology categories. [file 12864_2019_6211_MOESM2_ESM.xlsx]

## Sheet: SVs between haplotypes 4559
Primary assembly genes intersecting SVs (4559)	GO
VvZin03.Ps_1.ver1.0.g200610	C:membrane; P:response to stress
VvZin03.Ps_1.ver1.0.g200710	P:generation of precursor metabolites and energy; P:cell communication; P:response to extracellular stimulus; P:catabolic process; P:biosynthetic process; P:single-organism biosynthetic process; P:nucleobase-containing compound metabolic process; P:response to stress; P:single-organism catabolic process; P:single-organism carbohydrate metabolic process; P:carbohydrate metabolic process; P:respons…
VvZin03.Ps_1.ver1.0.g200730	P:protein metabolic process; C:extracellular region; P:reproduction; F:hydrolase activity
VvZin03.Ps_1.ver1.0.g200740	F:nucleotide binding; P:response to biotic stimulus; P:response to external stimulus; F:signaling receptor activity; P:cellular protein modification process; F:receptor activity; F:signal transducer activity; F:kinase activity; C:intracellular; C:plasma membrane; P:response to stress
VvZin03.Ps_1.ver1.0.g200830	F:protein binding; C:membrane; F:kinase activity
VvZin03.Ps_1.ver1.0.g200850	0
VvZin03.Ps_1.ver1.0.g200920	C:membrane; P:biosynthetic process; P:nucleobase-containing compound metabolic process; P:single-organism transport; P:transport; F:transporter activity; C:nucleoplasm
VvZin03.Ps_1.ver1.0.g200940	F:catalytic activity; F:translation factor activity, RNA binding; C:ribosome
VvZin03.Ps_1.ver1.0.g200990	F:binding
VvZin03.Ps_1.ver1.0.g201110	F:DNA binding; F:protein binding; C:membrane; P:cellular component organization; F:translation factor activity, RNA binding; C:ribosome; P:nucleobase-containing compound metabolic process; C:nucleoplasm
VvZin03.Ps_1.ver1.0.g201130	P:generation of precursor metabolites and energy; P:catabolic process; P:biosynthetic process; P:single-organism biosynthetic process; P:transport; P:nucleobase-containing compound metabolic process; F:transporter activity; P:single-organism carbohydrate metabolic process; P:single-organism catabolic process; C:peroxisome; P:carbohydrate metabolic process; F:catalytic activity; P:lipid metabolic …
VvZin03.Ps_1.ver1.0.g201140	P:generation of precursor metabolites and energy; P:catabolic process; P:biosynthetic process; P:single-organism biosynthetic process; P:transport; P:nucleobase-containing compound metabolic process; F:transporter activity; P:single-organism carbohydrate metabolic process; P:single-organism catabolic process; C:peroxisome; P:carbohydrate metabolic process; F:catalytic activity; P:lipid metabolic …
VvZin03.Ps_1.ver1.0.g201240	P:multicellular organism development; P:cellular protein modification process; P:cellular component organization; P:cell differentiation; C:cytosol; C:nucleolus; F:binding; P:single-organism transport; P:transport; C:plasma membrane; F:hydrolase activity
VvZin03.Ps_1.ver1.0.g201360	C:membrane; P:lipid metabolic process; P:cellular protein modification process; C:endoplasmic reticulum; C:Golgi apparatus; P:biosynthetic process; F:transferase activity; P:single-organism biosynthetic process
VvZin03.Ps_1.ver1.0.g201390	F:catalytic activity; P:biosynthetic process; P:cellular process; C:plastid
VvZin03.Ps_1.ver1.0.g201500	P:embryo development; P:post-embryonic development; P:cellular protein modification process; F:chromatin binding; P:biosynthetic process; P:DNA metabolic process; P:regulation of gene expression, epigenetic; P:cell cycle; P:reproduction; F:DNA binding; C:nucleus; C:membrane; P:cellular component organization; F:transferase activity
VvZin03.Ps_1.ver1.0.g201510	F:nucleotide binding; C:nucleus; C:cytoplasm; P:cellular component organization; P:cellular protein modification process; P:anatomical structure morphogenesis; F:kinase activity
VvZin03.Ps_1.ver1.0.g201520	F:protein binding; P:multicellular organism development; C:membrane; P:cellular component organization; C:plastid; C:thylakoid
VvZin03.Ps_1.ver1.0.g201530	P:cellular homeostasis; C:endosome; C:Golgi apparatus; C:vacuole; P:transport; C:plasma membrane; F:transporter activity
VvZin03.Ps_1.ver1.0.g201540	F:nucleotide binding; F:hydrolase activity
VvZin03.Ps_1.ver1.0.g201560	F:nucleotide binding; P:response to biotic stimulus; P:response to external stimulus; P:signal transduction; C:membrane; P:cellular protein modification process; F:kinase activity; C:intracellular
VvZin03.Ps_1.ver1.0.g201580	P:catabolic process; C:Golgi apparatus; P:anatomical structure morphogenesis; C:extracellular region; F:binding; C:vacuole; C:plastid; P:response to stress; C:nucleus; P:response to biotic stimulus; P:response to abiotic stimulus; P:response to external stimulus; F:catalytic activity; P:flower development; C:membrane; C:cell wall; P:response to endogenous stimulus; P:cellular component organizati…
VvZin03.Ps_1.ver1.0.g201610	P:carbohydrate metabolic process; P:biosynthetic process; P:single-organism cellular process; F:transferase activity; P:single-organism biosynthetic process; C:plasma membrane; P:cellular process; P:single-organism carbohydrate metabolic process
VvZin03.Ps_1.ver1.0.g201620	P:carbohydrate metabolic process; P:biosynthetic process; P:single-organism cellular process; F:transferase activity; P:single-organism biosynthetic process; C:plasma membrane; P:cellular process; P:single-organism carbohydrate metabolic process
VvZin03.Ps_1.ver1.0.g201710	P:multicellular organism development; P:anatomical structure morphogenesis; P:biosynthetic process; F:binding; P:single-organism biosynthetic process; P:pollination; P:single-organism transport; P:transport; C:plasma membrane; P:cell cycle; P:single-organism carbohydrate metabolic process; P:carbohydrate metabolic process; C:cytoplasm; P:cellular component organization; P:cell differentiation; F:…
VvZin03.Ps_1.ver1.0.g201780	P:response to biotic stimulus; P:response to external stimulus; C:membrane; P:response to stress
VvZin03.Ps_1.ver1.0.g201800	0
VvZin03.Ps_1.ver1.0.g201960	P:biosynthetic process; P:single-organism cellular process; P:single-organism biosynthetic process; C:plasma membrane; C:plastid; P:response to stress; P:cellular process; C:thylakoid; P:response to biotic stimulus; P:response to abiotic stimulus; F:protein binding; P:response to external stimulus; F:catalytic activity; P:response to endogenous stimulus; P:lipid metabolic process
VvZin03.Ps_1.ver1.0.g202020	C:membrane; P:transport; F:transporter activity
VvZin03.Ps_1.ver1.0.g202030	F:catalytic activity; P:metabolic process; F:binding; P:single-organism metabolic process
VvZin03.Ps_1.ver1.0.g202050	0
VvZin03.Ps_1.ver1.0.g202060	0
VvZin03.Ps_1.ver1.0.g202080	0
VvZin03.Ps_1.ver1.0.g202160	F:protein binding; C:membrane; C:intracellular
VvZin03.Ps_1.ver1.0.g202190	0
VvZin03.Ps_1.ver1.0.g202210	P:carbohydrate metabolic process; C:cell wall; C:membrane; C:vacuole; P:nucleobase-containing compound metabolic process; P:single-organism carbohydrate metabolic process; F:hydrolase activity
VvZin03.Ps_1.ver1.0.g202280	C:membrane; P:transport; F:transporter activity
VvZin03.Ps_1.ver1.0.g202300	C:mitochondrion; C:membrane; P:cellular component organization; C:plastid
VvZin03.Ps_1.ver1.0.g202440	F:nucleotide binding; C:plastid
VvZin03.Ps_1.ver1.0.g202570	P:biosynthetic process; F:transferase activity; F:binding
VvZin03.Ps_1.ver1.0.g202600	F:protein binding; C:plastid; P:cellular process
VvZin03.Ps_1.ver1.0.g202640	C:endoplasmic reticulum; P:transport; C:plasma membrane; F:transporter activity
VvZin03.Ps_1.ver1.0.g202670	0
VvZin03.Ps_1.ver1.0.g202710	F:DNA binding; C:nucleus; P:biosynthetic process; P:nucleobase-containing compound metabolic process
VvZin03.Ps_1.ver1.0.g202720	F:DNA binding; P:biosynthetic process; P:nucleobase-containing compound metabolic process
VvZin03.Ps_1.ver1.0.g202750	0
VvZin03.Ps_1.ver1.0.g202840	F:hydrolase activity
VvZin03.Ps_1.ver1.0.g202860	F:nucleotide binding; C:mitochondrion; P:transport; C:plastid; F:transporter activity; F:hydrolase activity
VvZin03.Ps_1.ver1.0.g202880	F:DNA binding
VvZin03.Ps_1.ver1.0.g202950	F:DNA binding; C:nucleus; P:biosynthetic process; P:nucleobase-containing compound metabolic process
VvZin03.Ps_1.ver1.0.g203070	C:endosome; C:cytoplasm; C:membrane; C:Golgi apparatus
VvZin03.Ps_1.ver1.0.g203120	C:membrane; F:transferase activity
VvZin03.Ps_1.ver1.0.g203140	C:membrane; F:binding; C:vacuole
VvZin03.Ps_1.ver1.0.g203150	C:plasma membrane
VvZin03.Ps_1.ver1.0.g203190	C:endosome; C:cytoplasm; P:multicellular organism development; P:cellular component organization; P:transport; F:molecular_function
VvZin03.Ps_1.ver1.0.g203250	0
VvZin03.Ps_1.ver1.0.g203310	F:RNA binding; C:cytoplasm; F:transferase activity; P:nucleobase-containing compound metabolic process; P:translation
VvZin03.Ps_1.ver1.0.g203350	F:nucleotide binding; F:catalytic activity; C:cytosol; P:biosynthetic process; P:single-organism cellular process; C:nucleolus; P:single-organism biosynthetic process; P:cellular process; C:plastid
VvZin03.Ps_1.ver1.0.g203380	F:nucleotide binding; P:response to biotic stimulus; P:response to external stimulus; P:signal transduction; C:membrane; P:cellular protein modification process; F:kinase activity; C:intracellular
VvZin03.Ps_1.ver1.0.g203420	P:carbohydrate metabolic process; P:catabolic process; C:cell wall; C:membrane; P:lipid metabolic process; P:single-organism cellular process; F:carbohydrate binding; C:vacuole; P:cellular process; F:hydrolase activity; P:single-organism carbohydrate metabolic process
VvZin03.Ps_1.ver1.0.g203430	F:protein binding
VvZin03.Ps_10.ver1.0.g209190	C:nucleus; F:protein binding; P:catabolic process; P:multicellular organism development; C:mitochondrion; P:cellular protein modification process; F:transferase activity
VvZin03.Ps_10.ver1.0.g209200	C:nucleus; F:protein binding; P:catabolic process; P:multicellular organism development; P:cellular protein modification process; F:transferase activity
VvZin03.Ps_10.ver1.0.g209210	0
VvZin03.Ps_10.ver1.0.g209220	C:nucleus; P:protein metabolic process; F:protein binding; P:catabolic process; P:multicellular organism development; F:transferase activity; P:cellular process
VvZin03.Ps_10.ver1.0.g209340	F:catalytic activity; C:membrane
VvZin03.Ps_10.ver1.0.g209380	C:cytoskeleton; F:protein binding; C:cytoplasm; P:cellular component organization; P:cell differentiation; P:anatomical structure morphogenesis; P:pollination; C:plasma membrane; P:cell growth; P:response to stress
VvZin03.Ps_10.ver1.0.g209390	P:catabolic process; P:post-embryonic development; P:cellular protein modification process; P:anatomical structure morphogenesis; C:endoplasmic reticulum; C:plasma membrane; P:cell cycle; P:response to stress; P:single-organism carbohydrate metabolic process; P:single-organism catabolic process; C:nucleus; P:carbohydrate metabolic process; F:protein binding; C:cytosol; F:hydrolase activity
VvZin03.Ps_10.ver1.0.g209480	C:membrane; F:transferase activity; F:binding; P:cellular process
VvZin03.Ps_10.ver1.0.g209540	F:nucleic acid binding; C:membrane; F:transferase activity; P:nucleobase-containing compound metabolic process; P:regulation of gene expression, epigenetic; C:nucleoplasm; P:translation
VvZin03.Ps_10.ver1.0.g209580	0
VvZin03.Ps_10.ver1.0.g209590	C:nucleus; F:protein binding; P:catabolic process; P:multicellular organism development; C:mitochondrion; P:cellular protein modification process; F:transferase activity
VvZin03.Ps_10.ver1.0.g209600	C:nucleus; F:protein binding; P:catabolic process; P:multicellular organism development; C:mitochondrion; P:cellular protein modification process; F:transferase activity
VvZin03.Ps_10.ver1.0.g209720	0
VvZin03.Ps_10.ver1.0.g209840	0
VvZin03.Ps_10.ver1.0.g209850	0
VvZin03.Ps_10.ver1.0.g209860	C:membrane; F:transferase activity
VvZin03.Ps_10.ver1.0.g210040	F:protein binding; C:membrane; P:transport; C:intracellular; F:hydrolase activity
VvZin03.Ps_10.ver1.0.g210150	P:secondary metabolic process; C:nucleus; F:protein binding; C:cytosol; P:biosynthetic process; P:single-organism cellular process; P:single-organism biosynthetic process; F:transferase activity; C:plasma membrane; P:cellular process
VvZin03.Ps_10.ver1.0.g210160	P:secondary metabolic process; F:protein binding; P:single-organism cellular process; P:biosynthetic process; F:transferase activity; P:single-organism biosynthetic process; P:cellular process
VvZin03.Ps_10.ver1.0.g210170	P:secondary metabolic process; C:nucleus; F:protein binding; C:cytosol; P:biosynthetic process; P:single-organism cellular process; P:single-organism biosynthetic process; F:transferase activity; C:plasma membrane; P:cellular process
VvZin03.Ps_10.ver1.0.g210180	P:secondary metabolic process; F:protein binding; P:biosynthetic process; P:single-organism cellular process; F:transferase activity; P:single-organism biosynthetic process; P:cellular process
VvZin03.Ps_10.ver1.0.g210190	P:secondary metabolic process; C:nucleus; F:protein binding; C:cytosol; P:biosynthetic process; P:single-organism cellular process; P:single-organism biosynthetic process; F:transferase activity; C:plasma membrane; P:cellular process
VvZin03.Ps_10.ver1.0.g210200	P:secondary metabolic process; C:nucleus; F:protein binding; C:cytosol; P:biosynthetic process; P:single-organism cellular process; P:single-organism biosynthetic process; F:transferase activity; C:plasma membrane; P:cellular process
VvZin03.Ps_10.ver1.0.g210210	P:secondary metabolic process; C:nucleus; F:protein binding; C:cytosol; P:biosynthetic process; P:single-organism cellular process; P:single-organism biosynthetic process; F:transferase activity; C:plasma membrane; P:cellular process
VvZin03.Ps_10.ver1.0.g210230	F:DNA binding; C:nucleus; P:biosynthetic process; P:nucleobase-containing compound metabolic process
VvZin03.Ps_10.ver1.0.g210250	F:nucleotide binding; P:generation of precursor metabolites and energy; P:signal transduction; C:cytoplasm; P:cellular protein modification process; F:carbohydrate binding; P:nucleobase-containing compound metabolic process; F:kinase activity; C:plasma membrane; F:hydrolase activity
VvZin03.Ps_10.ver1.0.g210290	0
VvZin03.Ps_10.ver1.0.g210300	P:response to abiotic stimulus; P:post-embryonic development; C:cell wall; C:mitochondrion; P:response to endogenous stimulus; P:cellular component organization; C:nucleolus; C:vacuole; C:plasma membrane; C:plastid; P:response to stress; P:cell growth
VvZin03.Ps_10.ver1.0.g210310	F:DNA binding; P:biosynthetic process; P:nucleobase-containing compound metabolic process
VvZin03.Ps_10.ver1.0.g210320	F:DNA binding; P:biosynthetic process; P:nucleobase-containing compound metabolic process
VvZin03.Ps_10.ver1.0.g210390	F:DNA binding; C:nucleus; C:membrane; P:biosynthetic process; P:nucleobase-containing compound metabolic process
VvZin03.Ps_10.ver1.0.g210420	C:membrane; P:metabolic process; P:single-organism cellular process; C:extracellular region; F:binding; P:single-organism metabolic process; P:cellular process; F:hydrolase activity
VvZin03.Ps_10.ver1.0.g210500	0
VvZin03.Ps_10.ver1.0.g210510	C:membrane
VvZin03.Ps_10.ver1.0.g210520	C:cytoplasm; P:cellular protein modification process; F:binding; F:hydrolase activity
VvZin03.Ps_10.ver1.0.g210530	C:nucleus; P:response to abiotic stimulus; P:response to external stimulus; F:catalytic activity; P:signal transduction; C:membrane; P:DNA metabolic process; P:response to stress
VvZin03.Ps_10.ver1.0.g210660	P:carbohydrate metabolic process; C:endosome; C:cytoplasm; C:membrane; P:cellular component organization; C:Golgi apparatus; F:transferase activity
VvZin03.Ps_10.ver1.0.g210670	P:embryo development; C:nucleus; P:response to abiotic stimulus; F:protein binding; P:post-embryonic development; P:cellular protein modification process; P:cellular component organization; C:cytosol; P:response to stress; P:reproduction
VvZin03.Ps_10.ver1.0.g210740	0
VvZin03.Ps_10.ver1.0.g210750	C:peroxisome; F:protein binding; C:mitochondrion; C:membrane; P:cellular component organization
VvZin03.Ps_10.ver1.0.g210770	C:nucleus; F:DNA binding; F:transcription factor activity, sequence-specific DNA binding; P:biosynthetic process; P:nucleobase-containing compound metabolic process
VvZin03.Ps_10.ver1.0.g210840	F:catalytic activity; P:cellular protein modification process; C:cytosol
VvZin03.Ps_10.ver1.0.g210890	F:nucleotide binding; C:cytoskeleton; C:cytoplasm; P:cellular protein modification process; P:cellular component organization; C:nucleolus; F:kinase activity; P:cell cycle
VvZin03.Ps_10.ver1.0.g210900	F:nucleotide binding; C:nucleus; P:cellular component organization; P:DNA metabolic process; P:response to stress; F:hydrolase activity
VvZin03.Ps_10.ver1.0.g210930	P:protein metabolic process; C:membrane; C:endoplasmic reticulum; F:binding; F:hydrolase activity
VvZin03.Ps_10.ver1.0.g210960	C:cell; F:protein binding
VvZin03.Ps_10.ver1.0.g211000	P:secondary metabolic process; F:catalytic activity; C:membrane; P:biosynthetic process; F:binding; P:single-organism biosynthetic process
VvZin03.Ps_10.ver1.0.g211020	P:secondary metabolic process; F:catalytic activity; C:membrane; P:biosynthetic process; F:binding; P:single-organism biosynthetic process
VvZin03.Ps_10.ver1.0.g211030	F:catalytic activity; P:metabolic process; F:binding; P:single-organism metabolic process
VvZin03.Ps_10.ver1.0.g211050	P:secondary metabolic process; F:catalytic activity; C:membrane; C:endoplasmic reticulum; P:biosynthetic process; F:binding; P:single-organism biosynthetic process
VvZin03.Ps_10.ver1.0.g211080	P:secondary metabolic process; F:catalytic activity; C:membrane; C:endoplasmic reticulum; P:biosynthetic process; F:binding; P:single-organism biosynthetic process
VvZin03.Ps_10.ver1.0.g211090	P:secondary metabolic process; F:catalytic activity; C:membrane; P:biosynthetic process; F:binding; P:single-organism biosynthetic process
VvZin03.Ps_10.ver1.0.g211110	F:nuclease activity; C:endoplasmic reticulum; F:lipid binding; P:biosynthetic process; C:plasma membrane; P:response to stress
VvZin03.Ps_10.ver1.0.g211140	0
VvZin03.Ps_10.ver1.0.g211190	0
VvZin03.Ps_10.ver1.0.g211200	F:nucleotide binding; F:RNA binding; C:cytoplasm; F:transferase activity; P:nucleobase-containing compound metabolic process; P:regulation of gene expression, epigenetic; P:translation
VvZin03.Ps_10.ver1.0.g211210	F:nucleotide binding; F:catalytic activity; P:metabolic process; C:cytosol; P:single-organism cellular process; P:single-organism metabolic process; P:cellular process
VvZin03.Ps_10.ver1.0.g211240	0
VvZin03.Ps_10.ver1.0.g211280	F:DNA binding; F:RNA binding; C:mitochondrion; F:nuclease activity; P:biosynthetic process; F:transferase activity; P:DNA metabolic process
VvZin03.Ps_10.ver1.0.g211400	F:nucleotide binding; F:protein binding; P:multicellular organism development; P:cellular component organization; P:cell differentiation; C:cytosol; C:endoplasmic reticulum; P:anatomical structure morphogenesis; P:transport; P:cell growth; F:hydrolase activity
VvZin03.Ps_10.ver1.0.g211430	C:cell; P:cellular homeostasis; C:membrane; P:transport; F:transporter activity
VvZin03.Ps_10.ver1.0.g211510	P:response to abiotic stimulus; F:catalytic activity; C:cytoplasm; P:multicellular organism development; P:lipid metabolic process; C:membrane; P:biosynthetic process; P:single-organism cellular process; P:single-organism biosynthetic process; F:binding; P:cellular process
VvZin03.Ps_10.ver1.0.g211520	P:single-organism cellular process; P:single-organism transport; P:transport; P:cellular process
VvZin03.Ps_10.ver1.0.g211530	C:cytoskeleton; C:cytosol; C:vacuole; P:single-organism transport; P:transport; C:plasma membrane; P:cell cycle
VvZin03.Ps_10.ver1.0.g211550	P:secondary metabolic process; F:protein binding; P:catabolic process; C:cytosol; P:single-organism cellular process; F:transferase activity; P:cellular process; P:single-organism catabolic process; F:hydrolase activity
VvZin03.Ps_10.ver1.0.g211570	C:nucleus; F:DNA binding; P:cellular component organization; P:DNA metabolic process; P:response to stress; F:hydrolase activity
VvZin03.Ps_10.ver1.0.g211580	F:nucleotide binding; C:nucleus; F:DNA binding; P:response to abiotic stimulus; C:cytoplasm; P:cellular component organization; P:DNA metabolic process; P:response to stress; F:hydrolase activity
VvZin03.Ps_10.ver1.0.g211660	C:nucleus; P:multicellular organism development; P:signal transduction; C:membrane; C:cytosol; C:Golgi apparatus; F:binding; P:transport; C:plastid
VvZin03.Ps_10.ver1.0.g211690	F:nucleotide binding; P:protein metabolic process; C:nucleus; C:cytoskeleton; F:protein binding; P:catabolic process; P:multicellular organism development; C:cytoplasm; P:single-organism cellular process; P:cellular process; F:motor activity
VvZin03.Ps_10.ver1.0.g211700	F:catalytic activity; P:biosynthetic process; P:single-organism cellular process; P:single-organism biosynthetic process; C:plastid; P:cellular process
VvZin03.Ps_100.ver1.0.g212220	F:protein binding; P:signal transduction; C:membrane; P:response to stress
VvZin03.Ps_100.ver1.0.g212610	P:lipid metabolic process; C:membrane; F:hydrolase activity
VvZin03.Ps_100.ver1.0.g212650	C:membrane; P:transport
VvZin03.Ps_101.ver1.0.g212930	F:nucleotide binding; F:protein binding; C:cytoplasm; P:signal transduction; F:enzyme regulator activity; C:plasma membrane; P:response to stress
VvZin03.Ps_101.ver1.0.g212960	F:nucleotide binding; F:protein binding; C:cytoplasm; P:signal transduction; F:enzyme regulator activity; C:plasma membrane; P:response to stress
VvZin03.Ps_101.ver1.0.g213090	F:nucleotide binding; P:response to biotic stimulus; P:response to external stimulus; P:signal transduction; P:response to endogenous stimulus; P:cellular protein modification process; C:cytosol; F:signal transducer activity; F:kinase activity; C:plasma membrane; P:response to stress
VvZin03.Ps_101.ver1.0.g213180	P:carbohydrate metabolic process; P:generation of precursor metabolites and energy; P:catabolic process; C:cytosol; P:biosynthetic process; P:single-organism biosynthetic process; P:nucleobase-containing compound metabolic process; P:single-organism carbohydrate metabolic process; P:single-organism catabolic process; F:hydrolase activity
VvZin03.Ps_101.ver1.0.g213210	0
VvZin03.Ps_101.ver1.0.g213220	F:protein binding; C:membrane; P:cellular component organization; C:vacuole
VvZin03.Ps_101.ver1.0.g213230	P:cellular component organization; F:structural molecule activity; C:Golgi apparatus; C:vacuole; P:transport; C:plasma membrane
VvZin03.Ps_101.ver1.0.g213360	0
VvZin03.Ps_101.ver1.0.g213430	P:biological_process; C:mitochondrion; C:membrane
VvZin03.Ps_101.ver1.0.g213490	P:catabolic process; P:post-embryonic development; P:biosynthetic process; P:single-organism cellular process; P:single-organism biosynthetic process; P:single-organism transport; P:transport; F:transporter activity; P:cellular process; P:single-organism catabolic process; F:nucleotide binding; C:peroxisome; C:membrane; P:lipid metabolic process; F:hydrolase activity
VvZin03.Ps_101.ver1.0.g213510	C:nucleus; C:cytoplasm; F:transferase activity
VvZin03.Ps_101.ver1.0.g213530	0
VvZin03.Ps_101.ver1.0.g213540	F:nucleotide binding; P:response to abiotic stimulus; F:protein binding; P:cell communication; P:response to extracellular stimulus; F:catalytic activity; C:cytosol; P:biosynthetic process; P:single-organism biosynthetic process; P:response to stress
VvZin03.Ps_101.ver1.0.g213640	C:nucleus; P:catabolic process; P:cellular protein modification process; F:hydrolase activity
VvZin03.Ps_101.ver1.0.g213700	C:nucleus; P:response to abiotic stimulus; P:signal transduction; P:cellular protein modification process; F:binding; C:plasma membrane; F:hydrolase activity
VvZin03.Ps_101.ver1.0.g213760	C:plasma membrane; F:hydrolase activity
VvZin03.Ps_101.ver1.0.g213780	F:nucleotide binding; P:response to abiotic stimulus; F:protein binding; C:membrane; P:cellular process; P:response to stress; C:plastid; C:thylakoid
VvZin03.Ps_101.ver1.0.g213790	C:membrane; P:biosynthetic process; F:transferase activity; C:intracellular
VvZin03.Ps_101.ver1.0.g213840	P:metabolic process; F:binding; C:plastid; F:hydrolase activity
VvZin03.Ps_102.ver1.0.g214110	F:catalytic activity; P:metabolic process
VvZin03.Ps_102.ver1.0.g214120	F:transferase activity
VvZin03.Ps_102.ver1.0.g214130	0
VvZin03.Ps_102.ver1.0.g214180	F:nucleotide binding; C:nucleus; P:cellular homeostasis; F:protein binding; C:cytoskeleton; C:cytoplasm; P:cellular component organization; P:biosynthetic process; P:single-organism biosynthetic process; P:nucleobase-containing compound metabolic process; P:cell cycle; P:cell growth
VvZin03.Ps_102.ver1.0.g214210	C:nucleus; P:protein metabolic process; F:protein binding; P:catabolic process; C:membrane; C:vacuole; P:cellular process
VvZin03.Ps_103.ver1.0.g214390	P:multicellular organism development; P:catabolic process; P:anatomical structure morphogenesis; P:single-organism cellular process; P:biosynthetic process; F:binding; P:single-organism biosynthetic process; C:plastid; P:cellular process; P:single-organism catabolic process; F:catalytic activity; C:membrane; P:response to endogenous stimulus; P:lipid metabolic process
VvZin03.Ps_103.ver1.0.g214420	F:DNA binding; F:transcription factor activity, sequence-specific DNA binding; F:protein binding; F:nucleic acid binding transcription factor activity; P:biosynthetic process; P:nucleobase-containing compound metabolic process
VvZin03.Ps_103.ver1.0.g214430	F:nucleotide binding; F:protein binding; C:cytosol; P:cellular process
VvZin03.Ps_103.ver1.0.g214440	P:catabolic process; C:mitochondrion; P:lipid metabolic process; P:single-organism cellular process; P:biosynthetic process; P:single-organism biosynthetic process; P:cellular process; F:hydrolase activity; P:single-organism catabolic process
VvZin03.Ps_103.ver1.0.g214450	F:DNA binding; F:transcription factor activity, sequence-specific DNA binding; F:protein binding; F:nucleic acid binding transcription factor activity; P:biosynthetic process; P:nucleobase-containing compound metabolic process
VvZin03.Ps_103.ver1.0.g214460	C:cytoplasm
VvZin03.Ps_103.ver1.0.g214650	F:protein binding; P:catabolic process; C:membrane; F:structural molecule activity; C:cytosol; P:nucleobase-containing compound metabolic process; P:translation
VvZin03.Ps_103.ver1.0.g214750	F:nucleic acid binding
VvZin03.Ps_104.ver1.0.g215150	C:plasma membrane
VvZin03.Ps_104.ver1.0.g215180	0
VvZin03.Ps_104.ver1.0.g215190	0
VvZin03.Ps_104.ver1.0.g215220	P:cellular homeostasis; C:mitochondrion; C:membrane; F:binding; P:transport
VvZin03.Ps_104.ver1.0.g215280	F:protein binding
VvZin03.Ps_104.ver1.0.g215290	P:protein metabolic process; C:endosome; F:protein binding; C:cytoplasm; C:membrane; P:cellular component organization; C:Golgi apparatus; P:anatomical structure morphogenesis; P:biosynthetic process; F:transferase activity; P:cell growth
VvZin03.Ps_104.ver1.0.g215300	F:protein binding
VvZin03.Ps_104.ver1.0.g215350	C:membrane; P:transport; F:transporter activity; C:plastid
VvZin03.Ps_104.ver1.0.g215380	P:metabolic process; C:cytosol; F:transferase activity; F:binding; P:single-organism metabolic process
VvZin03.Ps_104.ver1.0.g215450	F:nucleotide binding; P:transport; C:intracellular; F:hydrolase activity
VvZin03.Ps_104.ver1.0.g215470	F:protein binding; P:cell communication; P:response to extracellular stimulus; P:metabolic process; C:cell wall; C:membrane; C:cytosol; C:extracellular region; C:vacuole; P:single-organism metabolic process; P:response to stress; F:hydrolase activity
VvZin03.Ps_104.ver1.0.g215480	C:endoplasmic reticulum; F:lipid binding; C:plasma membrane
VvZin03.Ps_105.ver1.0.g215790	F:transferase activity
VvZin03.Ps_105.ver1.0.g215850	P:cellular protein modification process; P:biosynthetic process; F:transferase activity; P:nucleobase-containing compound metabolic process
VvZin03.Ps_105.ver1.0.g215870	C:nucleus; F:protein binding; P:catabolic process; P:multicellular organism development; P:cellular protein modification process; F:transferase activity
VvZin03.Ps_105.ver1.0.g215880	P:protein metabolic process; C:membrane; P:cellular component organization; C:plastid; C:thylakoid; F:hydrolase activity
VvZin03.Ps_105.ver1.0.g215890	F:translation factor activity, RNA binding; C:ribosome; P:nucleobase-containing compound metabolic process; C:nucleoplasm
VvZin03.Ps_105.ver1.0.g215900	0
VvZin03.Ps_105.ver1.0.g215910	0
VvZin03.Ps_105.ver1.0.g215990	C:membrane; P:cellular protein modification process; F:transferase activity; F:binding
VvZin03.Ps_105.ver1.0.g216020	P:generation of precursor metabolites and energy; F:catalytic activity; C:membrane; C:mitochondrion; P:biosynthetic process; F:binding; P:single-organism biosynthetic process; P:nucleobase-containing compound metabolic process; P:transport; P:single-organism transport; C:plastid; P:response to stress
VvZin03.Ps_105.ver1.0.g216090	F:nucleotide binding; P:cellular protein modification process; F:kinase activity
VvZin03.Ps_106.ver1.0.g216370	F:nucleotide binding; F:RNA binding; P:nucleobase-containing compound metabolic process; C:plastid; F:hydrolase activity
VvZin03.Ps_106.ver1.0.g216380	P:post-embryonic development; C:cytosol; P:biosynthetic process; F:transferase activity; P:single-organism biosynthetic process; P:nucleobase-containing compound metabolic process
VvZin03.Ps_106.ver1.0.g216440	P:secondary metabolic process; F:nucleic acid binding; F:nucleotide binding; F:protein binding; P:catabolic process; F:catalytic activity; C:membrane; P:single-organism cellular process; C:extracellular region; P:cellular process; P:single-organism catabolic process
VvZin03.Ps_106.ver1.0.g216820	P:catabolic process; C:membrane; P:response to endogenous stimulus; C:Golgi apparatus; C:endoplasmic reticulum; F:hydrolase activity
VvZin03.Ps_107.ver1.0.g217190	P:protein metabolic process; C:membrane; C:Golgi apparatus; P:biosynthetic process; F:transferase activity; P:cellular process
VvZin03.Ps_107.ver1.0.g217280	F:nucleic acid binding; C:membrane
VvZin03.Ps_107.ver1.0.g217290	F:catalytic activity
VvZin03.Ps_107.ver1.0.g217310	F:translation factor activity, RNA binding; F:transferase activity; C:ribosome
VvZin03.Ps_107.ver1.0.g217320	C:nucleus; C:cytoplasm; P:cellular component organization
VvZin03.Ps_107.ver1.0.g217380	0
VvZin03.Ps_107.ver1.0.g217390	F:protein binding; C:membrane; F:receptor activity
VvZin03.Ps_107.ver1.0.g217400	C:membrane; C:plastid; C:thylakoid
VvZin03.Ps_107.ver1.0.g217440	C:nucleus; P:cellular homeostasis; F:catalytic activity; C:vacuole; P:single-organism transport; P:transport; C:plasma membrane; F:transporter activity
VvZin03.Ps_107.ver1.0.g217450	C:nucleus; P:cellular homeostasis; F:catalytic activity; C:vacuole; P:single-organism transport; P:transport; C:plasma membrane; F:transporter activity
VvZin03.Ps_107.ver1.0.g217460	C:nucleus; P:cellular homeostasis; F:catalytic activity; C:vacuole; P:single-organism transport; P:transport; C:plasma membrane; F:transporter activity
VvZin03.Ps_107.ver1.0.g217470	C:nuclear envelope; C:membrane; P:cellular component organization; C:cytosol; C:nucleoplasm
VvZin03.Ps_107.ver1.0.g217500	C:membrane; F:hydrolase activity
VvZin03.Ps_107.ver1.0.g217520	F:protein binding
VvZin03.Ps_107.ver1.0.g217580	F:binding
VvZin03.Ps_108.ver1.0.g218580	0
VvZin03.Ps_108.ver1.0.g218620	F:hydrolase activity
VvZin03.Ps_108.ver1.0.g218690	C:endosome; F:protein binding; P:multicellular organism development; C:membrane; P:cellular component organization; P:cell differentiation; C:Golgi apparatus; P:pollination; C:plastid
VvZin03.Ps_108.ver1.0.g218800	C:cytoskeleton; F:protein binding; P:cellular component organization; P:cell cycle
VvZin03.Ps_108.ver1.0.g218850	C:nucleus; F:DNA binding; F:transcription factor activity, sequence-specific DNA binding; F:protein binding; P:signal transduction; F:catalytic activity; P:flower development; P:cellular protein modification process; P:cell differentiation; P:anatomical structure morphogenesis; P:biosynthetic process; P:nucleobase-containing compound metabolic process
VvZin03.Ps_108.ver1.0.g218960	F:catalytic activity; C:mitochondrion; C:membrane; P:lipid metabolic process; P:biosynthetic process; P:single-organism biosynthetic process; P:transport; F:transporter activity
VvZin03.Ps_108.ver1.0.g219070	F:nucleotide binding; C:membrane; P:cellular protein modification process; F:kinase activity
VvZin03.Ps_108.ver1.0.g219080	F:nucleotide binding; P:cellular protein modification process; F:kinase activity
VvZin03.Ps_108.ver1.0.g219090	0
VvZin03.Ps_108.ver1.0.g219140	F:nucleotide binding; C:membrane; P:cellular protein modification process; F:kinase activity
VvZin03.Ps_109.ver1.0.g219400	F:nucleic acid binding
VvZin03.Ps_109.ver1.0.g219420	P:post-embryonic development; F:structural molecule activity; P:anatomical structure morphogenesis; P:biosynthetic process; C:extracellular region; P:single-organism biosynthetic process; C:ribosome; C:vacuole; C:plastid; C:plasma membrane; P:response to stress; P:reproduction; C:thylakoid; F:nucleotide binding; P:response to abiotic stimulus; F:catalytic activity; C:cell wall; C:mitochondrion; P…
VvZin03.Ps_109.ver1.0.g219430	0
VvZin03.Ps_109.ver1.0.g219440	F:nucleotide binding; C:nucleus; F:hydrolase activity
VvZin03.Ps_109.ver1.0.g219470	P:response to biotic stimulus; P:response to external stimulus; P:post-embryonic development; C:vacuole; P:transport; C:plasma membrane; F:transporter activity; P:reproduction
VvZin03.Ps_109.ver1.0.g219490	P:embryo development; P:signal transduction; P:cellular protein modification process; P:anatomical structure morphogenesis; C:nucleolus; C:vacuole; F:signal transducer activity; C:plasma membrane; P:cell cycle; F:nucleotide binding; C:cytoskeleton; F:protein binding; P:cellular component organization; C:cytosol; F:kinase activity; P:cell growth
VvZin03.Ps_109.ver1.0.g219500	F:nucleotide binding; F:RNA binding; F:catalytic activity; C:mitochondrion; C:membrane; C:cytosol; P:nucleobase-containing compound metabolic process; C:plastid; P:translation
VvZin03.Ps_109.ver1.0.g219580	C:nucleus; F:protein binding; C:membrane; P:transport
VvZin03.Ps_109.ver1.0.g219600	P:lipid metabolic process; P:biosynthetic process; P:single-organism cellular process; P:single-organism biosynthetic process; P:cellular process
VvZin03.Ps_109.ver1.0.g219610	0
VvZin03.Ps_109.ver1.0.g219620	0
VvZin03.Ps_109.ver1.0.g219650	C:cytosol; C:plastid; F:hydrolase activity
VvZin03.Ps_109.ver1.0.g219660	C:cytosol; C:plastid; F:hydrolase activity
VvZin03.Ps_109.ver1.0.g219980	P:signal transduction; C:membrane; P:cellular protein modification process; F:transferase activity; F:binding; C:vacuole
VvZin03.Ps_109.ver1.0.g219990	F:catalytic activity
VvZin03.Ps_109.ver1.0.g220000	C:nucleus; F:DNA binding; F:transcription factor activity, sequence-specific DNA binding; F:translation regulator activity; F:nucleic acid binding transcription factor activity; P:cellular component organization; P:DNA metabolic process; P:cell cycle; P:translation
VvZin03.Ps_109.ver1.0.g220040	0
VvZin03.Ps_109.ver1.0.g220050	P:carbohydrate metabolic process; P:post-embryonic development; C:membrane; P:cellular component organization; C:endoplasmic reticulum; C:Golgi apparatus; P:biosynthetic process; P:single-organism biosynthetic process; F:transferase activity; P:reproduction; P:single-organism carbohydrate metabolic process
VvZin03.Ps_109.ver1.0.g220080	C:mitochondrion; P:response to endogenous stimulus; P:cellular protein modification process; F:binding; C:plastid; F:hydrolase activity
VvZin03.Ps_109.ver1.0.g220140	F:DNA binding; P:response to biotic stimulus; P:response to abiotic stimulus; P:response to external stimulus; P:signal transduction; P:flower development; P:response to endogenous stimulus; P:biosynthetic process; P:nucleobase-containing compound metabolic process; P:response to stress; C:nucleoplasm
VvZin03.Ps_109.ver1.0.g220190	C:membrane
VvZin03.Ps_11.ver1.0.g220290	F:RNA binding; F:structural molecule activity; C:cytosol; C:ribosome; C:vacuole; C:plasma membrane; C:plastid; P:translation
VvZin03.Ps_11.ver1.0.g220380	P:response to biotic stimulus; C:cytoskeleton; F:protein binding; P:response to external stimulus; C:cytoplasm; F:structural molecule activity; P:cellular component organization; P:growth; P:cell cycle
VvZin03.Ps_11.ver1.0.g220440	F:DNA binding
VvZin03.Ps_11.ver1.0.g220590	P:carbohydrate metabolic process; C:membrane; F:transferase activity; F:hydrolase activity
VvZin03.Ps_11.ver1.0.g220740	F:protein binding; C:membrane; P:post-embryonic development; P:growth
VvZin03.Ps_11.ver1.0.g220750	F:nucleotide binding; C:nucleus; F:DNA binding; P:catabolic process; F:nuclease activity; P:post-embryonic development; P:DNA metabolic process; P:response to stress; P:reproduction
VvZin03.Ps_11.ver1.0.g220890	P:generation of precursor metabolites and energy; F:protein binding; C:membrane; P:cellular component organization; P:photosynthesis; C:plastid; C:thylakoid
VvZin03.Ps_11.ver1.0.g220920	C:cytosol; P:biosynthetic process; P:single-organism biosynthetic process; P:DNA metabolic process; C:plastid; F:hydrolase activity
VvZin03.Ps_11.ver1.0.g220940	F:nucleotide binding; P:cellular homeostasis; C:cytoplasm; P:biosynthetic process; P:single-organism biosynthetic process; F:kinase activity; P:nucleobase-containing compound metabolic process; P:transport
VvZin03.Ps_11.ver1.0.g221090	C:membrane; P:single-organism cellular process; P:single-organism transport; P:transport; F:transporter activity; P:cellular process
VvZin03.Ps_11.ver1.0.g221140	F:nucleotide binding; P:catabolic process; P:lipid metabolic process; P:cellular component organization; P:transport; P:single-organism transport; C:intracellular; P:single-organism catabolic process
VvZin03.Ps_11.ver1.0.g221150	F:nucleotide binding
VvZin03.Ps_11.ver1.0.g221170	0
VvZin03.Ps_11.ver1.0.g221320	F:DNA binding; C:nucleus; F:RNA binding
VvZin03.Ps_11.ver1.0.g221500	P:cellular homeostasis; P:response to abiotic stimulus; P:multicellular organism development; C:vacuole; P:single-organism transport; P:transport; C:plasma membrane; F:transporter activity; P:response to stress
VvZin03.Ps_11.ver1.0.g221510	F:protein binding; F:kinase activity; F:hydrolase activity
VvZin03.Ps_11.ver1.0.g221520	F:nucleotide binding; F:catalytic activity; C:membrane; P:biosynthetic process; P:cellular process
VvZin03.Ps_11.ver1.0.g221530	F:nucleotide binding; F:catalytic activity; C:membrane; P:metabolic process; P:single-organism metabolic process
VvZin03.Ps_11.ver1.0.g221540	P:protein metabolic process; F:DNA binding; P:generation of precursor metabolites and energy; F:protein binding; P:catabolic process; C:membrane; P:cellular component organization; P:photosynthesis; C:nucleolus; C:plastid; C:thylakoid; F:hydrolase activity
VvZin03.Ps_11.ver1.0.g221550	C:nucleus; F:DNA binding; P:abscission; F:transcription factor activity, sequence-specific DNA binding; F:protein binding; P:signal transduction; P:flower development; P:response to endogenous stimulus; P:biosynthetic process; P:nucleobase-containing compound metabolic process; P:transport; P:single-organism transport
VvZin03.Ps_11.ver1.0.g221560	0
VvZin03.Ps_11.ver1.0.g221570	0
VvZin03.Ps_11.ver1.0.g221580	0
VvZin03.Ps_11.ver1.0.g221590	0
VvZin03.Ps_11.ver1.0.g221600	C:nucleus; F:RNA binding; C:membrane; P:cellular component organization; P:nucleobase-containing compound metabolic process
VvZin03.Ps_11.ver1.0.g221610	C:mitochondrion; C:membrane; P:transport; F:transporter activity
VvZin03.Ps_11.ver1.0.g221620	C:nucleus; P:response to abiotic stimulus; P:catabolic process; C:cytoplasm; F:catalytic activity; C:cell wall; C:membrane; P:cellular component organization; C:extracellular region; F:binding; P:response to stress
VvZin03.Ps_11.ver1.0.g221630	C:nucleus; P:protein metabolic process; F:protein binding; P:catabolic process; C:cytosol; C:endoplasmic reticulum; P:cellular process
VvZin03.Ps_11.ver1.0.g221640	C:nucleus; F:DNA binding; C:membrane; P:cellular component organization; P:DNA metabolic process; P:response to stress; P:cell cycle; P:reproduction; F:hydrolase activity
VvZin03.Ps_11.ver1.0.g221650	F:protein binding; P:multicellular organism development; C:nucleolus; P:nucleobase-containing compound metabolic process; P:cell cycle
VvZin03.Ps_11.ver1.0.g221660	F:DNA binding
VvZin03.Ps_11.ver1.0.g221670	0
VvZin03.Ps_11.ver1.0.g221680	0
VvZin03.Ps_11.ver1.0.g221690	C:nucleus; F:protein binding; P:signal transduction; P:response to endogenous stimulus; P:cellular protein modification process; C:cytosol; C:plasma membrane; F:hydrolase activity
VvZin03.Ps_11.ver1.0.g221700	F:catalytic activity
VvZin03.Ps_11.ver1.0.g221710	F:DNA binding; P:response to biotic stimulus; P:response to external stimulus; F:protein binding; C:cell wall; P:cellular component organization; P:biosynthetic process; C:nucleolus; P:nucleobase-containing compound metabolic process; P:regulation of gene expression, epigenetic; P:response to stress
VvZin03.Ps_11.ver1.0.g221720	0
VvZin03.Ps_11.ver1.0.g221730	F:DNA binding; F:protein binding; C:cell wall; P:cellular component organization; P:biosynthetic process; C:nucleolus; P:nucleobase-containing compound metabolic process; P:regulation of gene expression, epigenetic
VvZin03.Ps_11.ver1.0.g221740	F:DNA binding; P:response to biotic stimulus; P:response to external stimulus; F:protein binding; C:cell wall; P:cellular component organization; P:biosynthetic process; C:nucleolus; P:nucleobase-containing compound metabolic process; P:regulation of gene expression, epigenetic; P:response to stress
VvZin03.Ps_11.ver1.0.g221750	F:DNA binding; F:protein binding; C:cell wall; P:cellular component organization; P:biosynthetic process; C:nucleolus; P:nucleobase-containing compound metabolic process; P:regulation of gene expression, epigenetic
VvZin03.Ps_11.ver1.0.g221760	F:protein binding
VvZin03.Ps_11.ver1.0.g221770	0
VvZin03.Ps_11.ver1.0.g221780	P:catabolic process; P:signal transduction; F:lipid binding; P:anatomical structure morphogenesis; P:biosynthetic process; P:single-organism biosynthetic process; P:single-organism carbohydrate metabolic process; C:nucleus; P:carbohydrate metabolic process; C:cytoplasm; P:flower development; P:response to endogenous stimulus; F:hydrolase activity
VvZin03.Ps_11.ver1.0.g221790	F:RNA binding; F:protein binding; F:nuclease activity; C:intracellular
VvZin03.Ps_11.ver1.0.g221800	F:protein binding
VvZin03.Ps_11.ver1.0.g221810	F:protein binding; C:membrane; F:kinase activity
VvZin03.Ps_11.ver1.0.g221820	C:nucleus; F:protein binding; P:signal transduction; P:response to endogenous stimulus; C:membrane; C:cytosol; F:signal transducer activity; F:kinase activity
VvZin03.Ps_11.ver1.0.g221830	F:nucleotide binding; F:protein binding; P:response to extracellular stimulus; C:membrane; C:vacuole; F:kinase activity; P:transport; P:response to stress
VvZin03.Ps_11.ver1.0.g221840	F:nucleotide binding; C:peroxisome; F:signaling receptor activity; P:cellular protein modification process; F:receptor activity; F:signal transducer activity; F:kinase activity; C:plasma membrane
VvZin03.Ps_11.ver1.0.g221850	F:nucleotide binding; C:membrane; F:kinase activity
VvZin03.Ps_11.ver1.0.g221860	F:nucleotide binding; P:cellular protein modification process; F:kinase activity; C:plasma membrane
VvZin03.Ps_11.ver1.0.g221870	F:catalytic activity; C:membrane; C:vacuole; P:transport; P:single-organism transport; C:plastid; F:transporter activity
VvZin03.Ps_11.ver1.0.g221880	0
VvZin03.Ps_11.ver1.0.g221890	P:multicellular organism development; P:nucleobase-containing compound metabolic process
VvZin03.Ps_11.ver1.0.g221900	P:lipid metabolic process; P:cellular protein modification process; P:biosynthetic process; F:transferase activity; P:single-organism biosynthetic process; C:plastid
VvZin03.Ps_11.ver1.0.g221910	0
VvZin03.Ps_11.ver1.0.g221920	F:nuclease activity
VvZin03.Ps_11.ver1.0.g221930	C:endosome; C:membrane; C:Golgi apparatus; C:vacuole; F:transporter activity
VvZin03.Ps_11.ver1.0.g221940	0
VvZin03.Ps_11.ver1.0.g221950	F:nucleotide binding; F:DNA binding; C:nucleus; P:biosynthetic process; P:single-organism biosynthetic process; F:kinase activity; P:nucleobase-containing compound metabolic process
VvZin03.Ps_11.ver1.0.g221960	P:response to abiotic stimulus; P:response to external stimulus; C:membrane; P:transport; F:transporter activity; P:cellular process
VvZin03.Ps_11.ver1.0.g221970	P:response to biotic stimulus; P:response to external stimulus; C:membrane; P:biosynthetic process; P:response to stress; C:plastid; P:cellular process
VvZin03.Ps_11.ver1.0.g221980	P:embryo development; F:DNA binding; F:RNA binding; P:post-embryonic development; P:cellular component organization; P:biosynthetic process; P:nucleobase-containing compound metabolic process; C:plastid; P:reproduction
VvZin03.Ps_11.ver1.0.g221990	P:cellular component organization; C:endoplasmic reticulum; P:anatomical structure morphogenesis; P:biosynthetic process; F:receptor activity; F:binding; P:DNA metabolic process; P:cell cycle; C:plasma membrane; P:cell growth
VvZin03.Ps_11.ver1.0.g222000	F:RNA binding; P:catabolic process; C:cytoplasm; F:nuclease activity; P:biosynthetic process; C:nucleolus; F:transferase activity; P:regulation of gene expression, epigenetic; C:nucleoplasm
VvZin03.Ps_11.ver1.0.g222010	P:lipid metabolic process; C:membrane; P:cellular protein modification process; C:endoplasmic reticulum; P:biosynthetic process; P:single-organism biosynthetic process
VvZin03.Ps_11.ver1.0.g222020	P:carbohydrate metabolic process; P:post-embryonic development; C:membrane; P:cellular component organization; C:endoplasmic reticulum; C:Golgi apparatus; P:biosynthetic process; P:single-organism biosynthetic process; F:transferase activity; P:response to stress; P:reproduction; P:single-organism carbohydrate metabolic process
VvZin03.Ps_11.ver1.0.g222030	0
VvZin03.Ps_11.ver1.0.g222040	0
VvZin03.Ps_11.ver1.0.g222050	0
VvZin03.Ps_11.ver1.0.g222060	P:response to abiotic stimulus; F:catalytic activity
VvZin03.Ps_11.ver1.0.g222070	0
VvZin03.Ps_11.ver1.0.g222080	0
VvZin03.Ps_11.ver1.0.g222090	C:membrane; P:cellular component organization; P:cellular protein modification process; F:transferase activity; F:binding; P:transport; P:single-organism transport; C:plastid
VvZin03.Ps_11.ver1.0.g222100	P:response to biotic stimulus; P:response to external stimulus; P:catabolic process; C:membrane; P:lipid metabolic process; C:extracellular region; P:response to stress; P:single-organism catabolic process; F:hydrolase activity
VvZin03.Ps_11.ver1.0.g222110	P:post-embryonic development; F:structural molecule activity; P:anatomical structure morphogenesis; P:biosynthetic process; C:extracellular region; P:single-organism biosynthetic process; C:ribosome; C:vacuole; C:plastid; C:plasma membrane; P:response to stress; P:reproduction; C:thylakoid; F:nucleotide binding; P:response to abiotic stimulus; F:catalytic activity; C:cell wall; C:mitochondrion; P…
VvZin03.Ps_11.ver1.0.g222120	F:nucleotide binding; C:cell wall; C:mitochondrion; C:membrane; F:translation factor activity, RNA binding; C:nucleolus; C:extracellular region; C:ribosome; F:transferase activity; C:plastid; C:thylakoid; F:hydrolase activity
VvZin03.Ps_11.ver1.0.g222130	F:nucleotide binding; C:cell wall; C:mitochondrion; C:membrane; F:translation factor activity, RNA binding; C:nucleolus; C:extracellular region; C:ribosome; C:plastid; C:thylakoid; F:hydrolase activity
VvZin03.Ps_11.ver1.0.g222140	C:membrane
VvZin03.Ps_11.ver1.0.g222150	C:membrane; P:biosynthetic process; F:transferase activity; C:nucleolus; P:nucleobase-containing compound metabolic process; C:nucleoplasm
VvZin03.Ps_11.ver1.0.g222160	C:nucleus; C:cytosol; P:nucleobase-containing compound metabolic process
VvZin03.Ps_11.ver1.0.g222170	F:nucleotide binding; C:mitochondrion; C:membrane
VvZin03.Ps_11.ver1.0.g222180	F:protein binding; C:membrane; P:cellular protein modification process; F:kinase activity; P:cell cycle
VvZin03.Ps_11.ver1.0.g222240	P:embryo development; P:signal transduction; P:post-embryonic development; P:anatomical structure morphogenesis; P:pollination; F:nucleotide binding; P:response to endogenous stimulus; C:membrane; C:mitochondrion; P:cellular component organization; P:cell differentiation; P:cell growth; F:hydrolase activity
VvZin03.Ps_11.ver1.0.g222310	P:secondary metabolic process; C:membrane; P:biosynthetic process; P:nucleobase-containing compound metabolic process; F:kinase activity; C:nucleoplasm
VvZin03.Ps_11.ver1.0.g222350	P:transport; C:plasma membrane; F:transporter activity; C:intracellular
VvZin03.Ps_11.ver1.0.g222370	0
VvZin03.Ps_11.ver1.0.g222400	C:mitochondrion; C:plasma membrane
VvZin03.Ps_11.ver1.0.g222490	F:catalytic activity; C:cytosol; P:biosynthetic process
VvZin03.Ps_11.ver1.0.g222530	F:RNA binding; C:membrane; P:cellular component organization; C:cytosol; C:nucleolus; P:nucleobase-containing compound metabolic process; C:vacuole; P:regulation of gene expression, epigenetic; C:nucleoplasm
VvZin03.Ps_11.ver1.0.g222680	P:embryo development; P:response to biotic stimulus; P:response to external stimulus; P:post-embryonic development; P:cellular component organization; C:cytosol; F:binding; C:plastid; P:reproduction; P:response to stress; P:translation; C:thylakoid
VvZin03.Ps_11.ver1.0.g222700	F:catalytic activity; P:signal transduction; P:lipid metabolic process; P:response to endogenous stimulus; P:biosynthetic process; F:binding; P:single-organism biosynthetic process; C:plastid
VvZin03.Ps_11.ver1.0.g222710	F:catalytic activity; C:mitochondrion; C:membrane; P:lipid metabolic process; F:lipid binding; P:single-organism cellular process; P:biosynthetic process; C:plastid; P:cellular process
VvZin03.Ps_11.ver1.0.g222730	C:cytoplasm; P:cellular protein modification process; P:biosynthetic process; F:transferase activity
VvZin03.Ps_11.ver1.0.g222750	F:protein binding; C:membrane
VvZin03.Ps_11.ver1.0.g223240	F:protein binding
VvZin03.Ps_11.ver1.0.g223310	F:protein binding; C:membrane
VvZin03.Ps_11.ver1.0.g223420	C:membrane; C:endoplasmic reticulum; C:Golgi apparatus; C:vacuole; P:transport
VvZin03.Ps_11.ver1.0.g223440	P:response to abiotic stimulus; F:protein binding; C:cytoplasm; P:response to endogenous stimulus; P:cellular component organization; P:cell differentiation; P:anatomical structure morphogenesis; P:cell growth; P:response to stress
VvZin03.Ps_11.ver1.0.g223480	P:multicellular organism development; C:Golgi apparatus; C:endoplasmic reticulum; P:biosynthetic process; P:transport; P:nucleobase-containing compound metabolic process; C:plasma membrane; F:transporter activity; P:reproduction; F:nucleotide binding; F:DNA binding; P:response to biotic stimulus; F:transcription factor activity, sequence-specific DNA binding; F:protein binding; P:response to exte…
VvZin03.Ps_11.ver1.0.g223490	F:transferase activity
VvZin03.Ps_11.ver1.0.g223500	0
VvZin03.Ps_11.ver1.0.g223510	C:plastid
VvZin03.Ps_11.ver1.0.g223530	F:catalytic activity; P:cellular protein modification process
VvZin03.Ps_11.ver1.0.g223540	C:membrane; P:biosynthetic process; P:single-organism cellular process; F:transferase activity; P:single-organism biosynthetic process; C:plastid; P:cellular process
VvZin03.Ps_11.ver1.0.g223680	F:nucleotide binding; F:hydrolase activity
VvZin03.Ps_11.ver1.0.g223730	P:response to biotic stimulus; P:tropism; P:response to abiotic stimulus; F:catalytic activity; C:membrane; P:response to endogenous stimulus; P:cellular component organization; P:biosynthetic process; P:single-organism biosynthetic process; C:plastid; P:response to stress
VvZin03.Ps_11.ver1.0.g223750	P:generation of precursor metabolites and energy; F:catalytic activity; C:membrane; C:mitochondrion; P:biosynthetic process; F:binding; P:single-organism biosynthetic process; P:nucleobase-containing compound metabolic process; P:transport; P:single-organism transport; P:response to stress
VvZin03.Ps_110.ver1.0.g224330	C:membrane; P:lipid metabolic process; P:cellular protein modification process; P:biosynthetic process; F:transferase activity; P:single-organism biosynthetic process
VvZin03.Ps_110.ver1.0.g224460	F:nucleic acid binding; P:biosynthetic process; F:transferase activity; C:nucleolus; P:nucleobase-containing compound metabolic process
VvZin03.Ps_110.ver1.0.g224550	F:protein binding
VvZin03.Ps_110.ver1.0.g224570	P:secondary metabolic process; F:catalytic activity; C:membrane; P:biosynthetic process; P:single-organism cellular process; F:binding; P:single-organism biosynthetic process; P:cellular process
VvZin03.Ps_110.ver1.0.g224580	F:catalytic activity; C:membrane; P:metabolic process; F:binding; P:single-organism metabolic process
VvZin03.Ps_110.ver1.0.g224590	P:secondary metabolic process; F:catalytic activity; C:membrane; P:biosynthetic process; P:single-organism cellular process; F:binding; P:single-organism biosynthetic process; P:cellular process
VvZin03.Ps_110.ver1.0.g224600	P:secondary metabolic process; F:catalytic activity; C:membrane; P:biosynthetic process; P:single-organism cellular process; F:binding; P:single-organism biosynthetic process; P:cellular process
VvZin03.Ps_110.ver1.0.g224610	P:secondary metabolic process; C:endoplasmic reticulum; P:biosynthetic process; F:binding; P:single-organism biosynthetic process; C:plasma membrane; P:response to stress; P:response to biotic stimulus; P:response to abiotic stimulus; P:response to external stimulus; F:catalytic activity; C:mitochondrion; P:cellular component organization
VvZin03.Ps_110.ver1.0.g224680	0
VvZin03.Ps_110.ver1.0.g224710	F:DNA binding; C:nucleus; F:protein binding; C:membrane; C:ribosome
VvZin03.Ps_110.ver1.0.g224730	F:protein binding
VvZin03.Ps_110.ver1.0.g224740	P:embryo development; C:nucleus; F:protein binding; C:cytoplasm; P:flower development; P:cellular component organization; P:DNA metabolic process; P:transport; P:response to stress; P:cell cycle
VvZin03.Ps_110.ver1.0.g224790	F:nucleotide binding; C:cytoskeleton; F:protein binding; P:single-organism cellular process; P:cellular process; F:motor activity
VvZin03.Ps_110.ver1.0.g224820	0
VvZin03.Ps_110.ver1.0.g224830	F:DNA binding; C:nucleus; F:RNA binding; C:membrane; P:biosynthetic process; P:nucleobase-containing compound metabolic process
VvZin03.Ps_110.ver1.0.g224870	F:RNA binding; F:protein binding; C:nucleoplasm
VvZin03.Ps_110.ver1.0.g224880	F:RNA binding; C:nucleoplasm
VvZin03.Ps_110.ver1.0.g224890	C:nucleus; F:DNA binding; F:transcription factor activity, sequence-specific DNA binding; F:protein binding; P:signal transduction; P:flower development; P:cellular protein modification process; P:cell differentiation; P:anatomical structure morphogenesis; P:biosynthetic process; P:nucleobase-containing compound metabolic process
VvZin03.Ps_110.ver1.0.g224930	C:membrane; C:vacuole; P:single-organism transport; P:transport; F:transporter activity
VvZin03.Ps_111.ver1.0.g225020	F:nucleotide binding; P:response to biotic stimulus; P:response to external stimulus; F:signaling receptor activity; P:cellular protein modification process; F:receptor activity; F:signal transducer activity; F:kinase activity; C:intracellular; C:plasma membrane; P:response to stress
VvZin03.Ps_111.ver1.0.g225030	C:cytoskeleton; F:protein binding; C:membrane
VvZin03.Ps_111.ver1.0.g225040	F:nucleic acid binding; C:nucleus; P:protein metabolic process; F:protein binding; C:cytoplasm; P:catabolic process; F:enzyme regulator activity; P:cellular process
VvZin03.Ps_111.ver1.0.g225100	P:catabolic process; P:single-organism cellular process; P:biosynthetic process; C:ribosome; P:single-organism biosynthetic process; C:plastid; P:cellular process; P:single-organism catabolic process; F:nucleotide binding; F:catalytic activity; C:mitochondrion; P:lipid metabolic process; C:cytosol
VvZin03.Ps_111.ver1.0.g225130	P:catabolic process; P:anatomical structure morphogenesis; P:biosynthetic process; P:nucleobase-containing compound metabolic process; P:regulation of gene expression, epigenetic; C:nucleoplasm; F:nucleotide binding; F:DNA binding; F:transcription factor activity, sequence-specific DNA binding; F:RNA binding; P:flower development; F:nucleic acid binding transcription factor activity; P:cell diffe…
VvZin03.Ps_111.ver1.0.g225160	0
VvZin03.Ps_111.ver1.0.g225170	F:nucleotide binding; P:protein metabolic process
VvZin03.Ps_111.ver1.0.g225200	F:DNA binding; C:nucleus
VvZin03.Ps_111.ver1.0.g225250	F:nucleotide binding; P:multicellular organism development; P:signal transduction; C:cytoplasm; P:cellular protein modification process; P:cell differentiation; P:anatomical structure morphogenesis; F:signal transducer activity; F:kinase activity; C:plasma membrane
VvZin03.Ps_111.ver1.0.g225260	F:catalytic activity; P:multicellular organism development; C:membrane; P:lipid metabolic process; P:biosynthetic process; P:single-organism cellular process; F:binding; P:single-organism biosynthetic process; P:cellular process
VvZin03.Ps_112.ver1.0.g225630	C:nucleus; P:protein metabolic process; P:generation of precursor metabolites and energy; F:protein binding; C:membrane; P:response to endogenous stimulus; P:photosynthesis; C:plastid; C:thylakoid; F:hydrolase activity
VvZin03.Ps_112.ver1.0.g225640	P:protein metabolic process; P:generation of precursor metabolites and energy; P:catabolic process; P:cell cycle; C:plastid; C:thylakoid; F:nucleotide binding; P:response to abiotic stimulus; F:RNA binding; P:cell death; C:mitochondrion; C:membrane; P:response to endogenous stimulus; P:cellular component organization; P:photosynthesis; F:hydrolase activity
VvZin03.Ps_112.ver1.0.g225730	P:embryo development; F:nucleotide binding; C:nucleus; F:protein binding; P:post-embryonic development; P:cellular component organization; P:transport; F:transporter activity; P:cell cycle; P:reproduction
VvZin03.Ps_112.ver1.0.g225760	0
VvZin03.Ps_112.ver1.0.g225870	F:enzyme regulator activity
VvZin03.Ps_112.ver1.0.g225900	F:nucleic acid binding; P:carbohydrate metabolic process; P:biosynthetic process; P:single-organism cellular process; F:transferase activity; P:single-organism biosynthetic process; C:plastid; P:cellular process; P:single-organism carbohydrate metabolic process
VvZin03.Ps_112.ver1.0.g225910	C:nucleus; F:protein binding; P:signal transduction; P:response to endogenous stimulus; P:cellular protein modification process
VvZin03.Ps_112.ver1.0.g225980	C:nucleus; F:RNA binding; C:cytoplasm; P:post-embryonic development; C:membrane; P:nucleobase-containing compound metabolic process; P:translation
VvZin03.Ps_112.ver1.0.g226070	C:mitochondrion; C:membrane; F:structural molecule activity; C:ribosome; P:translation
VvZin03.Ps_112.ver1.0.g226140	P:carbohydrate metabolic process; P:response to biotic stimulus; P:response to external stimulus; P:catabolic process; C:cell wall; P:cellular component organization; P:response to stress; F:hydrolase activity; P:single-organism carbohydrate metabolic process
VvZin03.Ps_112.ver1.0.g226160	F:RNA binding; F:protein binding; C:mitochondrion; C:membrane; F:nuclease activity; P:transport
VvZin03.Ps_112.ver1.0.g226170	F:protein binding
VvZin03.Ps_112.ver1.0.g226210	C:membrane; F:kinase activity
VvZin03.Ps_112.ver1.0.g226230	C:membrane
VvZin03.Ps_112.ver1.0.g226380	0
VvZin03.Ps_112.ver1.0.g226410	C:nucleus; P:catabolic process; P:cellular protein modification process; C:cytosol; F:transferase activity; P:response to stress; P:single-organism catabolic process
VvZin03.Ps_112.ver1.0.g226450	P:biological_process; F:transferase activity
VvZin03.Ps_112.ver1.0.g226530	0
VvZin03.Ps_112.ver1.0.g226580	F:RNA binding
VvZin03.Ps_112.ver1.0.g226620	C:cytoskeleton; P:cellular protein modification process; P:cellular component organization; P:cell cycle
VvZin03.Ps_112.ver1.0.g226630	P:biosynthetic process; C:extracellular region; P:single-organism biosynthetic process; P:nucleobase-containing compound metabolic process; P:single-organism carbohydrate metabolic process; F:nucleotide binding; C:nucleus; P:carbohydrate metabolic process; F:catalytic activity; C:cell wall; C:membrane; P:cellular component organization; C:cytosol
VvZin03.Ps_112.ver1.0.g226660	F:catalytic activity; P:lipid metabolic process; C:membrane; P:biosynthetic process; P:single-organism cellular process; P:single-organism biosynthetic process; P:cellular process; C:plastid
VvZin03.Ps_112.ver1.0.g226720	C:membrane; C:plastid
VvZin03.Ps_112.ver1.0.g226780	C:membrane; F:transferase activity
VvZin03.Ps_112.ver1.0.g226870	C:cytoplasm; C:membrane
VvZin03.Ps_112.ver1.0.g226880	P:protein metabolic process; P:cell death; C:membrane; P:lipid metabolic process; C:endoplasmic reticulum; P:biosynthetic process; F:transferase activity; F:binding; P:cell growth
VvZin03.Ps_112.ver1.0.g226910	P:protein metabolic process; P:biosynthetic process; F:transferase activity; P:nucleobase-containing compound metabolic process; C:nucleoplasm
VvZin03.Ps_112.ver1.0.g226960	C:nucleus; P:flower development; F:catalytic activity; P:response to endogenous stimulus; C:membrane; P:cellular component organization; P:cellular protein modification process; P:growth
VvZin03.Ps_112.ver1.0.g226980	F:catalytic activity; C:membrane; P:metabolic process; F:binding; P:single-organism metabolic process; P:cellular process
VvZin03.Ps_112.ver1.0.g227060	C:membrane; C:endoplasmic reticulum
VvZin03.Ps_112.ver1.0.g227100	P:signal transduction; P:cellular protein modification process; P:anatomical structure morphogenesis; P:pollination; P:transport; P:single-organism transport; C:plasma membrane; P:response to stress; F:nucleotide binding; C:nucleus; P:response to abiotic stimulus; F:protein binding; P:response to endogenous stimulus; P:cellular component organization; P:cell differentiation; C:cytosol; F:kinase a…
VvZin03.Ps_112.ver1.0.g227110	F:protein binding; F:transferase activity
VvZin03.Ps_113.ver1.0.g227540	F:RNA binding; F:structural molecule activity; C:cytosol; C:ribosome; P:translation
VvZin03.Ps_113.ver1.0.g227600	C:membrane; C:vacuole; P:cellular process
VvZin03.Ps_113.ver1.0.g227640	F:protein binding; P:cellular component organization; P:cell cycle
VvZin03.Ps_113.ver1.0.g227690	F:nucleotide binding; P:cellular homeostasis; P:response to abiotic stimulus; P:cellular component organization; P:biosynthetic process; P:transport; F:transporter activity; C:plastid; F:hydrolase activity
VvZin03.Ps_113.ver1.0.g227710	P:response to abiotic stimulus; C:membrane; C:vacuole; P:single-organism transport; P:transport; F:transporter activity
VvZin03.Ps_113.ver1.0.g227720	P:response to abiotic stimulus; C:membrane; C:vacuole; P:single-organism transport; P:transport; F:transporter activity
VvZin03.Ps_113.ver1.0.g227730	P:response to abiotic stimulus; C:membrane; C:vacuole; P:single-organism transport; P:transport; F:transporter activity
VvZin03.Ps_113.ver1.0.g227800	F:protein binding; P:biosynthetic process; F:transferase activity; P:single-organism biosynthetic process; P:nucleobase-containing compound metabolic process
VvZin03.Ps_113.ver1.0.g227980	P:carbohydrate metabolic process; F:catalytic activity; C:cell wall; C:membrane; P:single-organism cellular process; C:extracellular region; F:binding; P:cellular process; P:single-organism carbohydrate metabolic process
VvZin03.Ps_113.ver1.0.g228050	F:nucleotide binding; F:transferase activity; F:hydrolase activity
VvZin03.Ps_113.ver1.0.g228100	F:nucleotide binding; C:cell; P:cellular homeostasis; C:membrane; P:cellular protein modification process; F:kinase activity; P:transport; F:transporter activity
VvZin03.Ps_113.ver1.0.g228110	P:protein metabolic process; P:catabolic process; P:lipid metabolic process; F:hydrolase activity
VvZin03.Ps_113.ver1.0.g228160	C:membrane
VvZin03.Ps_113.ver1.0.g228180	C:membrane
VvZin03.Ps_113.ver1.0.g228250	C:membrane; C:Golgi apparatus; F:transferase activity
VvZin03.Ps_113.ver1.0.g228280	P:response to abiotic stimulus; P:transport; C:plasma membrane; F:transporter activity; P:response to stress; P:cellular process; C:intracellular
VvZin03.Ps_113.ver1.0.g228340	C:peroxisome; F:catalytic activity; P:lipid metabolic process; P:biosynthetic process; P:single-organism cellular process; P:single-organism biosynthetic process; P:cellular process
VvZin03.Ps_113.ver1.0.g228490	P:response to abiotic stimulus; F:protein binding; F:catalytic activity; P:biosynthetic process; P:single-organism cellular process; P:single-organism biosynthetic process; C:plasma membrane; C:plastid; P:cellular process; P:response to stress
VvZin03.Ps_114.ver1.0.g229010	F:DNA binding; C:nucleus; F:transcription factor activity, sequence-specific DNA binding; F:protein binding; P:post-embryonic development; C:cytosol; P:biosynthetic process; P:nucleobase-containing compound metabolic process
VvZin03.Ps_114.ver1.0.g229040	F:protein binding
VvZin03.Ps_114.ver1.0.g229070	C:membrane; P:single-organism transport; P:transport
VvZin03.Ps_114.ver1.0.g229080	F:protein binding; C:membrane; P:cellular component organization; C:cytosol; F:enzyme regulator activity; P:transport
VvZin03.Ps_114.ver1.0.g229140	P:embryo development; C:nucleus; F:protein binding; P:signal transduction; F:catalytic activity; P:post-embryonic development; P:response to endogenous stimulus; C:cytosol; P:anatomical structure morphogenesis; P:biosynthetic process; P:nucleobase-containing compound metabolic process; P:reproduction
VvZin03.Ps_114.ver1.0.g229150	F:protein binding; C:mitochondrion; F:translation factor activity, RNA binding; C:ribosome
VvZin03.Ps_114.ver1.0.g229160	F:nucleic acid binding; F:protein binding; C:membrane; P:post-embryonic development; P:cellular protein modification process; F:transferase activity; C:intracellular; F:hydrolase activity
VvZin03.Ps_114.ver1.0.g229190	F:DNA binding; C:nucleus
VvZin03.Ps_114.ver1.0.g229270	F:protein binding
VvZin03.Ps_114.ver1.0.g229300	0
VvZin03.Ps_115.ver1.0.g229600	P:signal transduction; P:cellular component organization; F:enzyme regulator activity; C:plasma membrane; C:plastid; P:cell cycle; C:thylakoid
VvZin03.Ps_115.ver1.0.g229630	P:response to biotic stimulus; P:response to external stimulus; C:membrane; P:single-organism cellular process; P:transport; P:single-organism transport; P:response to stress; P:cellular process; C:plastid
VvZin03.Ps_115.ver1.0.g229640	F:catalytic activity; P:response to endogenous stimulus; C:plastid
VvZin03.Ps_116.ver1.0.g230510	F:catalytic activity; P:metabolic process
VvZin03.Ps_117.ver1.0.g230990	0
VvZin03.Ps_117.ver1.0.g231160	F:protein binding; C:membrane; C:plastid; C:thylakoid
VvZin03.Ps_117.ver1.0.g231200	0
VvZin03.Ps_117.ver1.0.g231210	0
VvZin03.Ps_117.ver1.0.g231220	F:RNA binding; F:catalytic activity; C:mitochondrion; P:nucleobase-containing compound metabolic process
VvZin03.Ps_118.ver1.0.g231670	C:membrane; C:vacuole; P:transport; F:transporter activity
VvZin03.Ps_118.ver1.0.g231680	P:multicellular organism development; C:Golgi apparatus; P:anatomical structure morphogenesis; C:vacuole; P:transport; C:plasma membrane; F:nucleotide binding; F:protein binding; C:cytoskeleton; P:response to endogenous stimulus; P:cellular component organization; P:cell differentiation; C:cytosol; F:hydrolase activity
VvZin03.Ps_118.ver1.0.g231690	F:transferase activity
VvZin03.Ps_118.ver1.0.g231830	C:nucleus; C:cell wall; P:response to endogenous stimulus; P:post-embryonic development; P:cellular component organization; P:cellular protein modification process; C:cytosol; F:binding; C:plasma membrane; P:reproduction
VvZin03.Ps_118.ver1.0.g231850	F:nucleotide binding; F:protein binding; C:mitochondrion; C:membrane; P:cellular process; F:hydrolase activity
VvZin03.Ps_118.ver1.0.g231860	0
VvZin03.Ps_118.ver1.0.g231870	0
VvZin03.Ps_118.ver1.0.g231890	F:nucleic acid binding; C:nucleus; F:protein binding; C:membrane; P:nucleobase-containing compound metabolic process
VvZin03.Ps_118.ver1.0.g231900	P:carbohydrate metabolic process; P:response to biotic stimulus; P:response to external stimulus; P:catabolic process; C:cell wall; C:membrane; P:cellular component organization; C:extracellular region; F:enzyme regulator activity; P:response to stress; P:single-organism carbohydrate metabolic process; F:hydrolase activity
VvZin03.Ps_118.ver1.0.g231910	P:response to abiotic stimulus; C:endoplasmic reticulum; P:response to stress
VvZin03.Ps_118.ver1.0.g231930	F:protein binding; P:lipid metabolic process; P:biosynthetic process; P:single-organism cellular process; F:transferase activity; P:single-organism biosynthetic process; C:plastid; P:cellular process
VvZin03.Ps_118.ver1.0.g231940	F:nucleotide binding; F:DNA binding; P:cellular component organization; P:cell differentiation; P:anatomical structure morphogenesis; P:biosynthetic process; F:transferase activity; P:DNA metabolic process; C:intracellular; C:plasma membrane
VvZin03.Ps_118.ver1.0.g232000	0
VvZin03.Ps_118.ver1.0.g232020	0
VvZin03.Ps_118.ver1.0.g232060	0
VvZin03.Ps_118.ver1.0.g232180	C:membrane
VvZin03.Ps_119.ver1.0.g232220	C:nucleus; P:catabolic process; P:cellular protein modification process; F:hydrolase activity
VvZin03.Ps_119.ver1.0.g232250	C:nucleus; P:response to abiotic stimulus; P:signal transduction; P:cellular protein modification process; F:binding; C:plasma membrane; F:hydrolase activity
VvZin03.Ps_119.ver1.0.g232270	C:nuclear envelope; F:binding
VvZin03.Ps_119.ver1.0.g232280	0
VvZin03.Ps_119.ver1.0.g232500	F:RNA binding; C:cell wall; F:structural molecule activity; P:cellular component organization; C:cytosol; C:nucleolus; C:ribosome; P:nucleobase-containing compound metabolic process; C:vacuole; C:plasma membrane; C:plastid; P:translation
VvZin03.Ps_119.ver1.0.g232510	C:membrane; P:lipid metabolic process; P:cellular protein modification process; C:endoplasmic reticulum; P:biosynthetic process; P:single-organism biosynthetic process; F:transferase activity
VvZin03.Ps_119.ver1.0.g232830	0
VvZin03.Ps_119.ver1.0.g232840	0
VvZin03.Ps_119.ver1.0.g232880	P:secondary metabolic process; P:catabolic process; P:response to extracellular stimulus; P:signal transduction; C:extracellular region; C:vacuole; C:plastid; C:plasma membrane; P:response to stress; P:growth; P:single-organism catabolic process; C:nucleus; P:carbohydrate metabolic process; P:response to abiotic stimulus; F:protein binding; P:response to endogenous stimulus; C:cytosol; F:transfer…
VvZin03.Ps_119.ver1.0.g232890	C:cytosol; P:transport
VvZin03.Ps_119.ver1.0.g232910	F:nucleotide binding; C:plastid; F:hydrolase activity
VvZin03.Ps_119.ver1.0.g232940	0
VvZin03.Ps_119.ver1.0.g232970	F:binding
VvZin03.Ps_12.ver1.0.g233420	F:catalytic activity; C:cytoplasm; F:binding; P:nucleobase-containing compound metabolic process; P:transport; P:translation
VvZin03.Ps_12.ver1.0.g233450	C:cytoplasm; F:transferase activity; P:nucleobase-containing compound metabolic process
VvZin03.Ps_12.ver1.0.g233460	C:cytoplasm; F:transferase activity; P:nucleobase-containing compound metabolic process
VvZin03.Ps_12.ver1.0.g234190	P:transport; F:transporter activity; C:intracellular
VvZin03.Ps_12.ver1.0.g234250	P:carbohydrate metabolic process; P:cellular component organization; C:Golgi apparatus; C:endoplasmic reticulum; P:biosynthetic process; P:single-organism biosynthetic process; F:transferase activity; P:transport; P:nucleobase-containing compound metabolic process; C:plasma membrane; P:cell cycle; P:single-organism carbohydrate metabolic process
VvZin03.Ps_12.ver1.0.g234280	C:nucleus; F:protein binding; C:mitochondrion; P:cellular protein modification process; C:cytosol; F:transferase activity
VvZin03.Ps_12.ver1.0.g234310	F:nucleic acid binding; P:response to abiotic stimulus; C:mitochondrion; P:response to endogenous stimulus; P:response to stress
VvZin03.Ps_12.ver1.0.g234340	0
VvZin03.Ps_12.ver1.0.g234350	P:multicellular organism development; F:structural molecule activity; P:anatomical structure morphogenesis; C:ribosome; P:nucleobase-containing compound metabolic process; P:pollination; P:translation; F:nucleotide binding; C:nucleus; P:cellular component organization; P:cell differentiation; F:transferase activity; P:cell growth
VvZin03.Ps_12.ver1.0.g234460	F:nucleotide binding; F:catalytic activity; C:cell wall; C:mitochondrion; C:cytosol; P:nucleobase-containing compound metabolic process; C:plasma membrane; C:plastid; P:translation
VvZin03.Ps_12.ver1.0.g234540	0
VvZin03.Ps_12.ver1.0.g234700	F:binding; F:hydrolase activity
VvZin03.Ps_12.ver1.0.g234810	P:cellular homeostasis; F:signaling receptor activity; P:biosynthetic process; C:extracellular region; F:receptor activity; C:vacuole; F:signal transducer activity; P:nucleobase-containing compound metabolic process; P:single-organism transport; P:transport; F:transporter activity; P:response to stress; F:nucleotide binding; P:response to biotic stimulus; F:DNA binding; F:transcription factor act…
VvZin03.Ps_12.ver1.0.g235140	C:membrane; P:cellular component organization; C:plastid
VvZin03.Ps_12.ver1.0.g235150	0
VvZin03.Ps_12.ver1.0.g235160	F:catalytic activity; C:membrane; P:biosynthetic process; P:single-organism cellular process; P:single-organism biosynthetic process; F:binding; P:cellular process; C:plastid
VvZin03.Ps_12.ver1.0.g235180	P:cellular protein modification process; F:transferase activity
VvZin03.Ps_12.ver1.0.g235260	C:membrane; P:cellular component organization; F:structural molecule activity; C:cytosol; C:ribosome; P:translation
VvZin03.Ps_12.ver1.0.g235310	F:DNA binding; C:cytoplasm; P:biosynthetic process; P:single-organism biosynthetic process; F:kinase activity; P:nucleobase-containing compound metabolic process
VvZin03.Ps_12.ver1.0.g235340	C:membrane; F:transferase activity
VvZin03.Ps_12.ver1.0.g235360	P:secondary metabolic process; F:catalytic activity; C:membrane; P:biosynthetic process; F:binding; P:single-organism biosynthetic process
VvZin03.Ps_12.ver1.0.g235370	P:secondary metabolic process; F:catalytic activity; C:membrane; P:biosynthetic process; F:binding; P:single-organism biosynthetic process
VvZin03.Ps_12.ver1.0.g235440	F:DNA binding; P:post-embryonic development; C:mitochondrion; C:membrane; P:cell differentiation; P:biosynthetic process; C:nucleolus; P:nucleobase-containing compound metabolic process; P:reproduction; C:nucleoplasm
VvZin03.Ps_12.ver1.0.g235460	P:cellular protein modification process; F:hydrolase activity
VvZin03.Ps_12.ver1.0.g235560	F:catalytic activity; C:membrane; P:lipid metabolic process; C:endoplasmic reticulum; P:biosynthetic process; P:single-organism biosynthetic process
VvZin03.Ps_12.ver1.0.g235620	P:cellular component organization; F:structural molecule activity; C:cytosol; C:nucleolus; C:ribosome; P:translation
VvZin03.Ps_12.ver1.0.g235720	P:cellular homeostasis; P:carbohydrate metabolic process; P:generation of precursor metabolites and energy; P:response to abiotic stimulus; P:biosynthetic process; P:single-organism biosynthetic process; F:binding; F:transferase activity; C:plastid; P:single-organism carbohydrate metabolic process; F:hydrolase activity
VvZin03.Ps_12.ver1.0.g235860	F:protein binding; F:catalytic activity
VvZin03.Ps_12.ver1.0.g235870	F:catalytic activity
VvZin03.Ps_12.ver1.0.g235880	C:membrane; P:transport; F:transporter activity
VvZin03.Ps_12.ver1.0.g236040	P:protein metabolic process; C:mitochondrion; F:structural molecule activity; P:cellular component organization; P:biosynthetic process; F:binding
VvZin03.Ps_12.ver1.0.g236050	F:nucleotide binding; P:response to abiotic stimulus; C:cytoskeleton; F:protein binding; C:membrane; P:cellular component organization; C:plastid; F:hydrolase activity; C:thylakoid
VvZin03.Ps_12.ver1.0.g236070	F:protein binding; P:cellular component organization; C:cytosol; P:biosynthetic process; F:transferase activity
VvZin03.Ps_12.ver1.0.g236230	F:nucleotide binding; F:RNA binding; F:protein binding; P:cellular component organization; P:transport; C:plastid; F:hydrolase activity
VvZin03.Ps_12.ver1.0.g236250	F:transcription factor activity, sequence-specific DNA binding; P:response to abiotic stimulus; P:signal transduction; P:multicellular organism development; C:cell wall; P:cellular component organization; P:biosynthetic process; P:nucleobase-containing compound metabolic process; F:enzyme regulator activity; C:plasma membrane; P:response to stress; C:intracellular
VvZin03.Ps_12.ver1.0.g236290	C:membrane
VvZin03.Ps_12.ver1.0.g236300	F:nucleotide binding; C:cytoskeleton; F:protein binding; C:cytoplasm; P:single-organism cellular process; P:cellular process; F:motor activity
VvZin03.Ps_12.ver1.0.g236340	F:nucleic acid binding; F:catalytic activity; P:biosynthetic process; P:cellular process
VvZin03.Ps_12.ver1.0.g236370	F:nucleic acid binding; F:catalytic activity; P:biosynthetic process; P:cellular process
VvZin03.Ps_12.ver1.0.g236380	C:cytoskeleton; F:protein binding; F:catalytic activity; C:membrane; F:structural molecule activity; C:ribosome; P:translation
VvZin03.Ps_12.ver1.0.g236420	F:nucleotide binding; F:catalytic activity; C:membrane; P:metabolic process; P:single-organism metabolic process
VvZin03.Ps_12.ver1.0.g236440	P:tropism; P:response to abiotic stimulus; C:endosome; P:multicellular organism development; C:membrane; P:cellular component organization; C:cytosol; F:lipid binding; P:transport
VvZin03.Ps_12.ver1.0.g236500	C:nucleus; F:protein binding; P:signal transduction; P:response to endogenous stimulus; P:cellular protein modification process; C:cytosol; P:biosynthetic process; F:transferase activity
VvZin03.Ps_12.ver1.0.g236510	F:catalytic activity; P:cellular protein modification process; C:cytosol
VvZin03.Ps_12.ver1.0.g236590	0
VvZin03.Ps_12.ver1.0.g236600	F:DNA binding; C:nucleus; P:response to abiotic stimulus; C:membrane; P:biosynthetic process; P:nucleobase-containing compound metabolic process
VvZin03.Ps_12.ver1.0.g236610	C:nucleus; F:DNA binding; P:protein metabolic process; P:signal transduction; C:membrane; P:biosynthetic process; C:vacuole; P:nucleobase-containing compound metabolic process; C:plastid; F:hydrolase activity
VvZin03.Ps_12.ver1.0.g236680	0
VvZin03.Ps_12.ver1.0.g236730	P:protein metabolic process; P:lipid metabolic process; C:cytosol; P:biosynthetic process; P:single-organism cellular process; F:transferase activity; P:single-organism biosynthetic process; P:cellular process
VvZin03.Ps_12.ver1.0.g236740	P:protein metabolic process; P:lipid metabolic process; C:cytosol; P:biosynthetic process; P:single-organism cellular process; F:transferase activity; P:single-organism biosynthetic process; P:cellular process
VvZin03.Ps_12.ver1.0.g236810	F:binding
VvZin03.Ps_12.ver1.0.g236870	P:biological_process; C:membrane; C:intracellular; F:hydrolase activity
VvZin03.Ps_12.ver1.0.g236960	P:protein metabolic process; F:hydrolase activity
VvZin03.Ps_12.ver1.0.g236990	0
VvZin03.Ps_120.ver1.0.g237210	0
VvZin03.Ps_120.ver1.0.g237240	C:cytoskeleton; C:cytoplasm; P:cellular component organization
VvZin03.Ps_120.ver1.0.g237310	C:nucleus; F:DNA binding; P:cellular component organization; P:biosynthetic process; P:nucleobase-containing compound metabolic process
VvZin03.Ps_120.ver1.0.g237330	F:DNA binding; F:transcription factor activity, sequence-specific DNA binding; P:multicellular organism development; C:membrane; P:biosynthetic process; F:transferase activity; C:nucleolus; P:nucleobase-containing compound metabolic process; C:nucleoplasm
VvZin03.Ps_120.ver1.0.g237350	F:nucleotide binding; F:DNA binding; F:transcription factor activity, sequence-specific DNA binding; P:lipid metabolic process; P:biosynthetic process; P:nucleobase-containing compound metabolic process; F:kinase activity; P:response to stress; C:intracellular
VvZin03.Ps_121.ver1.0.g237550	C:membrane
VvZin03.Ps_121.ver1.0.g237710	0
VvZin03.Ps_121.ver1.0.g237720	F:nucleotide binding; F:protein binding
VvZin03.Ps_121.ver1.0.g237920	C:nucleus; F:protein binding; C:membrane; P:lipid metabolic process; P:biosynthetic process; P:single-organism cellular process; P:single-organism biosynthetic process; C:plastid; P:cellular process
VvZin03.Ps_121.ver1.0.g238230	0
VvZin03.Ps_121.ver1.0.g238250	P:carbohydrate metabolic process; F:catalytic activity; P:biosynthetic process; P:single-organism cellular process; P:single-organism biosynthetic process; P:cellular process; P:single-organism carbohydrate metabolic process
VvZin03.Ps_121.ver1.0.g238270	F:catalytic activity; C:cell wall; C:membrane; P:metabolic process; P:single-organism cellular process; C:extracellular region; F:binding; P:single-organism metabolic process; P:cellular process
VvZin03.Ps_122.ver1.0.g238370	0
VvZin03.Ps_122.ver1.0.g238380	F:nucleotide binding; P:response to stress
VvZin03.Ps_122.ver1.0.g238390	F:protein binding
VvZin03.Ps_122.ver1.0.g238400	0
VvZin03.Ps_122.ver1.0.g238410	0
VvZin03.Ps_122.ver1.0.g238420	F:protein binding
VvZin03.Ps_122.ver1.0.g238560	0
VvZin03.Ps_122.ver1.0.g238600	C:membrane; P:DNA metabolic process; C:nucleolus; P:response to stress; P:cell cycle; P:reproduction
VvZin03.Ps_122.ver1.0.g238630	0
VvZin03.Ps_122.ver1.0.g238660	F:nucleotide binding; F:RNA binding; C:cytoplasm; P:transport; F:hydrolase activity
VvZin03.Ps_122.ver1.0.g238690	0
VvZin03.Ps_122.ver1.0.g238700	P:carbohydrate metabolic process; P:single-organism cellular process; P:cellular process; F:hydrolase activity; P:single-organism carbohydrate metabolic process
VvZin03.Ps_122.ver1.0.g238710	P:catabolic process; P:lipid metabolic process; P:single-organism cellular process; P:biosynthetic process; P:single-organism biosynthetic process; P:cellular process; F:hydrolase activity; P:single-organism catabolic process
VvZin03.Ps_122.ver1.0.g238730	F:protein binding
VvZin03.Ps_122.ver1.0.g238770	0
VvZin03.Ps_122.ver1.0.g238790	F:nucleotide binding; F:signaling receptor activity; P:cellular protein modification process; C:cytosol; F:receptor activity; F:signal transducer activity; F:kinase activity; C:plasma membrane
VvZin03.Ps_122.ver1.0.g238900	F:nucleotide binding; P:transport; C:plasma membrane; F:transporter activity; F:hydrolase activity
VvZin03.Ps_122.ver1.0.g238990	F:RNA binding; C:mitochondrion; P:nucleobase-containing compound metabolic process; C:plastid
VvZin03.Ps_122.ver1.0.g239090	C:nucleus; P:cell communication; P:response to extracellular stimulus; C:endoplasmic reticulum; P:response to stress
VvZin03.Ps_122.ver1.0.g239330	P:response to biotic stimulus; F:protein binding; P:response to external stimulus; P:multicellular organism development; C:mitochondrion; P:biosynthetic process; P:single-organism cellular process; P:single-organism biosynthetic process; F:transferase activity; C:plastid; P:cellular process; P:response to stress
VvZin03.Ps_124.ver1.0.g239980	C:nucleus; P:protein metabolic process; C:cytoskeleton; F:structural molecule activity; P:cellular component organization; P:cell cycle; F:hydrolase activity
VvZin03.Ps_124.ver1.0.g240080	C:nucleus; F:DNA binding; F:transcription factor activity, sequence-specific DNA binding; P:signal transduction; P:response to endogenous stimulus; P:biosynthetic process; P:nucleobase-containing compound metabolic process; P:response to stress
VvZin03.Ps_124.ver1.0.g240090	C:nucleus; F:DNA binding; F:transcription factor activity, sequence-specific DNA binding; P:signal transduction; P:response to endogenous stimulus; P:biosynthetic process; P:nucleobase-containing compound metabolic process; P:response to stress
VvZin03.Ps_124.ver1.0.g240150	C:nucleus; F:DNA binding; F:transcription factor activity, sequence-specific DNA binding; P:response to abiotic stimulus; P:response to endogenous stimulus; P:biosynthetic process; P:nucleobase-containing compound metabolic process; P:response to stress
VvZin03.Ps_124.ver1.0.g240160	C:nucleus; F:DNA binding; F:transcription factor activity, sequence-specific DNA binding; P:signal transduction; P:response to endogenous stimulus; P:biosynthetic process; P:nucleobase-containing compound metabolic process
VvZin03.Ps_124.ver1.0.g240490	C:membrane; P:lipid metabolic process; P:single-organism cellular process; P:cellular process; F:hydrolase activity
VvZin03.Ps_124.ver1.0.g240560	F:RNA binding; C:membrane; P:biosynthetic process; C:nucleolus; P:nucleobase-containing compound metabolic process
VvZin03.Ps_124.ver1.0.g240570	C:mitochondrion
VvZin03.Ps_124.ver1.0.g240580	P:embryo development; P:protein metabolic process; P:biosynthetic process; P:DNA metabolic process; C:plastid; P:response to stress; P:regulation of gene expression, epigenetic; P:cell cycle; C:nucleoplasm; F:protein binding; P:flower development; P:cell differentiation; P:cellular component organization; C:cytosol; F:transferase activity
VvZin03.Ps_124.ver1.0.g240630	F:nucleic acid binding; P:DNA metabolic process
VvZin03.Ps_124.ver1.0.g240640	F:protein binding; C:membrane
VvZin03.Ps_124.ver1.0.g240650	F:hydrolase activity
VvZin03.Ps_124.ver1.0.g240660	F:protein binding; C:membrane
VvZin03.Ps_124.ver1.0.g240700	F:hydrolase activity
VvZin03.Ps_124.ver1.0.g240710	F:nucleotide binding; P:cell death; C:membrane; P:lipid metabolic process; F:kinase activity; P:nucleobase-containing compound metabolic process; F:hydrolase activity
VvZin03.Ps_125.ver1.0.g240830	C:cytosol; C:vacuole; F:hydrolase activity
VvZin03.Ps_125.ver1.0.g240860	C:endosome; C:membrane; C:cytosol; C:Golgi apparatus; P:transport
VvZin03.Ps_125.ver1.0.g240920	C:membrane; F:hydrolase activity
VvZin03.Ps_125.ver1.0.g240940	F:nucleic acid binding
VvZin03.Ps_125.ver1.0.g240970	P:response to abiotic stimulus; P:metabolic process; C:membrane; P:response to endogenous stimulus; F:binding; F:transferase activity; P:response to stress; C:plastid; C:thylakoid
VvZin03.Ps_125.ver1.0.g240980	0
VvZin03.Ps_125.ver1.0.g240990	C:membrane; P:metabolic process; C:cytosol; P:single-organism cellular process; C:vacuole; P:single-organism metabolic process; P:cellular process; F:hydrolase activity
VvZin03.Ps_125.ver1.0.g241000	P:signal transduction; P:cellular protein modification process; P:biosynthetic process; F:signal transducer activity; P:single-organism transport; P:transport; C:plastid; P:response to stress; F:nucleotide binding; C:nucleus; P:response to biotic stimulus; P:abscission; P:response to external stimulus; P:cell death; P:flower development; F:kinase activity
VvZin03.Ps_125.ver1.0.g241030	P:embryo development; F:nucleotide binding; F:catalytic activity; P:post-embryonic development; C:mitochondrion; C:membrane; P:biosynthetic process; P:single-organism cellular process; P:single-organism biosynthetic process; C:plastid; P:cellular process; P:reproduction
VvZin03.Ps_125.ver1.0.g241080	P:generation of precursor metabolites and energy; P:catabolic process; P:biosynthetic process; F:binding; P:single-organism biosynthetic process; P:nucleobase-containing compound metabolic process; P:response to stress; P:single-organism catabolic process; P:single-organism carbohydrate metabolic process; C:nucleus; P:carbohydrate metabolic process; P:response to abiotic stimulus; F:catalytic act…
VvZin03.Ps_125.ver1.0.g241100	0
VvZin03.Ps_125.ver1.0.g241180	C:cytosol; P:single-organism cellular process; P:single-organism transport; P:transport; P:cellular process
VvZin03.Ps_126.ver1.0.g241220	C:nucleus; P:response to external stimulus; F:protein binding; P:post-embryonic development; P:cellular component organization; P:cell differentiation; F:translation factor activity, RNA binding; P:anatomical structure morphogenesis; C:ribosome; P:nucleobase-containing compound metabolic process; P:pollination; P:cell growth
VvZin03.Ps_126.ver1.0.g241230	0
VvZin03.Ps_127.ver1.0.g241530	P:multicellular organism development; F:catalytic activity; P:lipid metabolic process; P:cell differentiation; P:cellular component organization; C:endoplasmic reticulum; F:translation factor activity, RNA binding; C:ribosome; C:plasma membrane; P:reproduction
VvZin03.Ps_127.ver1.0.g241540	0
VvZin03.Ps_127.ver1.0.g241550	0
VvZin03.Ps_127.ver1.0.g241560	F:nucleotide binding; F:transferase activity; F:hydrolase activity
VvZin03.Ps_127.ver1.0.g241570	C:membrane
VvZin03.Ps_127.ver1.0.g241610	P:multicellular organism development; P:metabolic process; P:single-organism cellular process; C:extracellular region; P:single-organism metabolic process; P:response to stress; C:plastid; P:cellular process; C:thylakoid; F:nucleotide binding; C:nucleus; P:response to biotic stimulus; P:response to abiotic stimulus; P:response to external stimulus; C:cell wall; C:membrane; P:response to endogenou…
VvZin03.Ps_127.ver1.0.g241660	P:secondary metabolic process; P:protein metabolic process; C:membrane; C:cytosol; P:biosynthetic process; P:single-organism cellular process; P:single-organism biosynthetic process; F:transferase activity; P:cellular process
VvZin03.Ps_127.ver1.0.g241690	C:peroxisome; P:response to extracellular stimulus; P:signal transduction; P:response to endogenous stimulus; P:cellular component organization; C:cytosol; P:biosynthetic process; P:nucleobase-containing compound metabolic process; C:plasma membrane; P:cell growth; F:hydrolase activity
VvZin03.Ps_128.ver1.0.g242020	F:RNA binding; P:response to endogenous stimulus; F:structural molecule activity; P:cellular component organization; C:cytosol; C:endoplasmic reticulum; C:nucleolus; C:ribosome; C:plasma membrane; C:plastid; P:translation
VvZin03.Ps_128.ver1.0.g242050	F:nucleotide binding; P:response to abiotic stimulus; P:cell death; F:protein binding; P:multicellular organism development; C:mitochondrion; P:cellular component organization; P:cell differentiation; P:anatomical structure morphogenesis; P:pollination; P:response to stress
VvZin03.Ps_128.ver1.0.g242060	F:protein binding; F:catalytic activity; P:cellular component organization; C:cytosol; F:translation factor activity, RNA binding; P:anatomical structure morphogenesis; C:ribosome; C:plasma membrane; C:plastid
VvZin03.Ps_128.ver1.0.g242100	P:secondary metabolic process; F:catalytic activity; C:membrane; P:biosynthetic process; F:binding; P:single-organism biosynthetic process
VvZin03.Ps_128.ver1.0.g242120	C:Golgi apparatus; P:anatomical structure morphogenesis; C:vacuole; P:pollination; P:transport; P:cell cycle; C:plasma membrane; P:response to stress; F:nucleotide binding; C:nucleus; P:response to abiotic stimulus; C:endosome; F:protein binding; P:response to endogenous stimulus; P:cellular component organization; P:cell differentiation; C:cytosol; P:cell growth; F:hydrolase activity
VvZin03.Ps_128.ver1.0.g242190	C:nucleus; P:catabolic process; C:membrane; P:nucleobase-containing compound metabolic process
VvZin03.Ps_128.ver1.0.g242220	F:nucleic acid binding; P:nucleobase-containing compound metabolic process
VvZin03.Ps_128.ver1.0.g242230	C:mitochondrion; C:membrane
VvZin03.Ps_128.ver1.0.g242260	F:DNA binding; F:protein binding; P:biosynthetic process; P:nucleobase-containing compound metabolic process
VvZin03.Ps_128.ver1.0.g242340	P:post-embryonic development; C:endoplasmic reticulum; C:nucleolus; F:binding; C:vacuole; P:transport; C:plasma membrane; C:plastid; F:transporter activity; P:reproduction; C:cell wall; C:mitochondrion; P:cellular component organization
VvZin03.Ps_128.ver1.0.g242380	F:DNA binding; C:nucleus; P:biosynthetic process; F:transferase activity; P:DNA metabolic process
VvZin03.Ps_128.ver1.0.g242390	F:DNA binding; C:nucleus; P:biosynthetic process; F:transferase activity; P:DNA metabolic process
VvZin03.Ps_128.ver1.0.g242400	C:mitochondrion; P:biosynthetic process; F:binding; P:single-organism biosynthetic process; P:single-organism transport; P:nucleobase-containing compound metabolic process; P:transport; C:plasma membrane; C:plastid; F:transporter activity; F:hydrolase activity
VvZin03.Ps_128.ver1.0.g242560	P:catabolic process; F:catalytic activity; P:lipid metabolic process; C:Golgi apparatus; P:single-organism cellular process; F:binding; C:vacuole; C:plasma membrane; P:cellular process; P:single-organism catabolic process
VvZin03.Ps_128.ver1.0.g242590	P:abscission; P:carbohydrate metabolic process; P:catabolic process; P:flower development; C:cell wall; C:membrane; P:cellular component organization; P:cell differentiation; C:extracellular region; P:fruit ripening; P:single-organism carbohydrate metabolic process; F:hydrolase activity
VvZin03.Ps_128.ver1.0.g242610	P:embryo development; C:nucleus; P:abscission; P:flower development; P:cellular component organization; P:anatomical structure morphogenesis
VvZin03.Ps_128.ver1.0.g242630	0
VvZin03.Ps_128.ver1.0.g242640	0
VvZin03.Ps_128.ver1.0.g242670	F:nucleotide binding; C:nucleus; C:cytoplasm; F:catalytic activity; P:nucleobase-containing compound metabolic process
VvZin03.Ps_128.ver1.0.g242720	P:cellular component organization; F:translation factor activity, RNA binding; C:ribosome; C:plasma membrane
VvZin03.Ps_129.ver1.0.g243110	C:membrane; C:endoplasmic reticulum; P:transport
VvZin03.Ps_13.ver1.0.g243210	P:biosynthetic process; P:DNA metabolic process; P:response to stress; C:plastid; P:regulation of gene expression, epigenetic; F:nucleotide binding; P:response to biotic stimulus; F:DNA binding; C:nucleus; P:response to external stimulus; F:RNA binding; C:endosome; P:cell death; F:protein binding; F:nuclease activity; P:cellular component organization; F:kinase activity
VvZin03.Ps_13.ver1.0.g243220	F:protein binding; P:cellular protein modification process; C:cytosol; F:enzyme regulator activity; P:cell cycle
VvZin03.Ps_13.ver1.0.g243300	P:biosynthetic process; P:single-organism cellular process; F:transferase activity; P:single-organism biosynthetic process; C:plastid; P:cellular process
VvZin03.Ps_13.ver1.0.g243420	F:hydrolase activity
VvZin03.Ps_13.ver1.0.g243590	F:nucleotide binding; F:protein binding; F:kinase activity
VvZin03.Ps_13.ver1.0.g243600	0
VvZin03.Ps_13.ver1.0.g243610	F:nucleotide binding; C:nucleus; F:DNA binding; F:kinase activity; P:response to stress; P:cell cycle; P:reproduction
VvZin03.Ps_13.ver1.0.g243630	F:RNA binding; F:protein binding; F:nuclease activity; C:intracellular
VvZin03.Ps_13.ver1.0.g243680	P:signal transduction; P:catabolic process; C:membrane; P:cellular protein modification process; F:transferase activity; F:binding
VvZin03.Ps_13.ver1.0.g243730	F:nucleotide binding; P:signal transduction; P:cellular protein modification process; F:kinase activity; F:signal transducer activity; C:intracellular; C:plasma membrane
VvZin03.Ps_13.ver1.0.g243760	P:metabolic process; F:transferase activity; C:intracellular
VvZin03.Ps_13.ver1.0.g243780	P:cellular component organization; P:DNA metabolic process; P:transport; C:intracellular; P:response to stress
VvZin03.Ps_13.ver1.0.g243810	P:secondary metabolic process; P:generation of precursor metabolites and energy; P:catabolic process; P:biosynthetic process; P:single-organism biosynthetic process; P:nucleobase-containing compound metabolic process; C:plastid; P:single-organism carbohydrate metabolic process; P:single-organism catabolic process; F:nucleotide binding; P:carbohydrate metabolic process; F:catalytic activity; C:mit…
VvZin03.Ps_13.ver1.0.g243830	0
VvZin03.Ps_13.ver1.0.g243880	P:multicellular organism development; F:nuclease activity; P:cellular component organization; P:cell differentiation; C:vacuole
VvZin03.Ps_13.ver1.0.g243920	F:nucleotide binding; F:protein binding; P:catabolic process; C:membrane; P:cellular protein modification process; C:cytosol; F:transferase activity
VvZin03.Ps_13.ver1.0.g243970	P:signal transduction; P:post-embryonic development; P:anatomical structure morphogenesis; C:nucleolus; P:pollination; P:single-organism transport; P:transport; C:plasma membrane; F:nucleotide binding; P:tropism; P:response to abiotic stimulus; C:cytoskeleton; F:protein binding; C:cytoplasm; C:cell wall; P:response to endogenous stimulus; P:lipid metabolic process; P:cellular component organizati…
VvZin03.Ps_13.ver1.0.g244000	C:mitochondrion; F:structural molecule activity; C:ribosome; P:translation
VvZin03.Ps_13.ver1.0.g244070	C:mitochondrion; C:membrane
VvZin03.Ps_13.ver1.0.g244120	0
VvZin03.Ps_13.ver1.0.g244220	C:peroxisome; C:membrane
VvZin03.Ps_13.ver1.0.g244230	P:nucleobase-containing compound metabolic process
VvZin03.Ps_13.ver1.0.g244300	C:nuclear envelope; F:protein binding; C:cytoplasm; C:membrane; P:transport; P:single-organism transport; P:nucleobase-containing compound metabolic process; F:transporter activity
VvZin03.Ps_13.ver1.0.g244320	0
VvZin03.Ps_13.ver1.0.g244340	F:protein binding
VvZin03.Ps_13.ver1.0.g244350	P:lipid metabolic process; C:vacuole; F:hydrolase activity
VvZin03.Ps_13.ver1.0.g244410	P:generation of precursor metabolites and energy; C:membrane; P:cellular protein modification process; P:photosynthesis; F:binding; C:thylakoid
VvZin03.Ps_13.ver1.0.g244420	P:lipid metabolic process; F:hydrolase activity
VvZin03.Ps_13.ver1.0.g244430	0
VvZin03.Ps_13.ver1.0.g244440	P:lipid metabolic process
VvZin03.Ps_13.ver1.0.g244450	P:lipid metabolic process; F:hydrolase activity
VvZin03.Ps_13.ver1.0.g244560	C:mitochondrion; C:membrane; P:transport; F:transporter activity
VvZin03.Ps_13.ver1.0.g244580	0
VvZin03.Ps_13.ver1.0.g244840	F:RNA binding; C:cell wall; C:membrane; F:structural molecule activity; P:cellular component organization; C:cytosol; C:nucleolus; C:ribosome; C:vacuole; P:translation
VvZin03.Ps_13.ver1.0.g244890	P:embryo development; P:post-embryonic development; P:anatomical structure morphogenesis; C:nucleolus; P:nucleobase-containing compound metabolic process; C:plastid; P:reproduction; P:response to stress; P:regulation of gene expression, epigenetic; P:translation; F:nucleotide binding; P:response to biotic stimulus; P:carbohydrate metabolic process; F:RNA binding; P:response to external stimulus; …
VvZin03.Ps_13.ver1.0.g244900	F:protein binding; C:plasma membrane
VvZin03.Ps_13.ver1.0.g244930	F:nucleic acid binding; F:nucleotide binding; F:nuclease activity
VvZin03.Ps_13.ver1.0.g244940	0
VvZin03.Ps_13.ver1.0.g244950	P:carbohydrate metabolic process; P:catabolic process; C:cell wall; C:membrane; P:cellular component organization; P:anatomical structure morphogenesis; C:extracellular region; P:cell growth; C:lysosome; P:single-organism carbohydrate metabolic process; F:hydrolase activity
VvZin03.Ps_13.ver1.0.g244960	0
VvZin03.Ps_13.ver1.0.g244970	P:response to biotic stimulus; P:response to abiotic stimulus; P:response to external stimulus; P:response to endogenous stimulus; P:cell cycle; C:plasma membrane; C:plastid
VvZin03.Ps_13.ver1.0.g244980	C:nucleus; F:kinase activity
VvZin03.Ps_13.ver1.0.g244990	F:nucleic acid binding
VvZin03.Ps_13.ver1.0.g245000	F:nucleic acid binding; C:nucleus
VvZin03.Ps_13.ver1.0.g245010	F:DNA binding
VvZin03.Ps_13.ver1.0.g245020	F:protein binding
VvZin03.Ps_13.ver1.0.g245030	C:membrane; P:cellular protein modification process; F:transferase activity; F:binding
VvZin03.Ps_13.ver1.0.g245040	F:nucleotide binding; F:catalytic activity; C:membrane; P:metabolic process; P:single-organism metabolic process
VvZin03.Ps_13.ver1.0.g245050	F:nucleotide binding; F:catalytic activity; P:metabolic process; P:single-organism metabolic process
VvZin03.Ps_13.ver1.0.g245060	F:nucleotide binding; F:catalytic activity; P:metabolic process; P:single-organism metabolic process
VvZin03.Ps_13.ver1.0.g245070	F:RNA binding; F:protein binding; F:nuclease activity; C:intracellular
VvZin03.Ps_13.ver1.0.g245080	F:protein binding
VvZin03.Ps_13.ver1.0.g245090	0
VvZin03.Ps_13.ver1.0.g245100	F:nucleotide binding; C:cytoplasm; P:signal transduction; P:cellular protein modification process; F:signal transducer activity; F:kinase activity
VvZin03.Ps_13.ver1.0.g245110	P:catabolic process; P:nucleobase-containing compound metabolic process; F:hydrolase activity; P:single-organism catabolic process
VvZin03.Ps_13.ver1.0.g245120	F:RNA binding
VvZin03.Ps_13.ver1.0.g245130	F:RNA binding
VvZin03.Ps_13.ver1.0.g245140	F:nucleotide binding; F:protein binding; C:mitochondrion; C:membrane; P:cellular protein modification process; F:kinase activity; F:hydrolase activity
VvZin03.Ps_13.ver1.0.g245150	0
VvZin03.Ps_130.ver1.0.g245360	C:nucleus; P:catabolic process; C:mitochondrion; P:nucleobase-containing compound metabolic process; P:single-organism catabolic process; F:hydrolase activity
VvZin03.Ps_130.ver1.0.g245450	P:cellular homeostasis; P:cell death; F:catalytic activity; P:cellular component organization; P:nucleobase-containing compound metabolic process; P:response to stress; C:plastid; C:thylakoid
VvZin03.Ps_130.ver1.0.g245520	P:biosynthetic process; P:single-organism biosynthetic process; C:plasma membrane; C:plastid; P:response to stress; F:nucleotide binding; P:response to biotic stimulus; P:response to abiotic stimulus; P:response to external stimulus; F:catalytic activity; P:response to endogenous stimulus; P:lipid metabolic process; C:cytosol
VvZin03.Ps_130.ver1.0.g245550	0
VvZin03.Ps_130.ver1.0.g245570	C:membrane; P:metabolic process; C:endoplasmic reticulum; F:hydrolase activity
VvZin03.Ps_130.ver1.0.g245580	P:carbohydrate metabolic process; P:catabolic process; P:lipid metabolic process; P:single-organism cellular process; F:carbohydrate binding; C:plastid; P:cellular process; F:hydrolase activity; P:single-organism carbohydrate metabolic process
VvZin03.Ps_130.ver1.0.g245600	0
VvZin03.Ps_130.ver1.0.g245630	C:membrane; P:transport; F:transporter activity
VvZin03.Ps_130.ver1.0.g245670	0
VvZin03.Ps_130.ver1.0.g245690	P:embryo development; P:signal transduction; P:post-embryonic development; P:cellular protein modification process; P:biosynthetic process; F:signal transducer activity; P:nucleobase-containing compound metabolic process; P:reproduction; C:nucleus; P:response to abiotic stimulus; C:cytoplasm; P:response to endogenous stimulus; C:membrane; F:kinase activity; F:hydrolase activity
VvZin03.Ps_130.ver1.0.g245880	F:catalytic activity; P:lipid metabolic process; P:biosynthetic process; P:single-organism cellular process; F:binding; P:single-organism biosynthetic process; P:cellular process
VvZin03.Ps_130.ver1.0.g246190	F:nucleotide binding; P:signal transduction; C:plasma membrane; P:response to stress
VvZin03.Ps_130.ver1.0.g246200	0
VvZin03.Ps_131.ver1.0.g246440	0
VvZin03.Ps_131.ver1.0.g246460	C:nucleus; P:signal transduction; P:response to endogenous stimulus; P:cellular protein modification process; C:cytosol; F:binding; C:plasma membrane; F:hydrolase activity
VvZin03.Ps_131.ver1.0.g246480	P:carbohydrate metabolic process; F:hydrolase activity
VvZin03.Ps_131.ver1.0.g246490	P:carbohydrate metabolic process; P:catabolic process; C:membrane; F:hydrolase activity
VvZin03.Ps_131.ver1.0.g246580	0
VvZin03.Ps_131.ver1.0.g246620	0
VvZin03.Ps_131.ver1.0.g246630	0
VvZin03.Ps_131.ver1.0.g246730	C:nuclear envelope; C:cytoskeleton; F:protein binding; C:membrane; P:cellular component organization; C:endoplasmic reticulum
VvZin03.Ps_133.ver1.0.g247970	P:cellular homeostasis; C:Golgi apparatus; P:DNA metabolic process; P:transport; P:response to stress; F:nucleotide binding; F:DNA binding; C:extracellular space; P:response to abiotic stimulus; C:endosome; C:cytoplasm; F:catalytic activity; C:cell wall; C:membrane
VvZin03.Ps_133.ver1.0.g248000	C:nucleus; P:cellular protein modification process; C:cytosol; F:transferase activity
VvZin03.Ps_133.ver1.0.g248090	C:nucleus; F:protein binding; C:cytoplasm; P:cellular component organization; P:cell differentiation; P:cellular protein modification process; P:anatomical structure morphogenesis; P:DNA metabolic process; P:response to stress; P:cell cycle
VvZin03.Ps_133.ver1.0.g248110	P:response to biotic stimulus; P:response to external stimulus; C:membrane; C:vacuole; P:single-organism transport; P:transport; F:transporter activity
VvZin03.Ps_133.ver1.0.g248200	F:nucleotide binding; F:RNA binding; C:mitochondrion; P:nucleobase-containing compound metabolic process; P:translation; F:hydrolase activity
VvZin03.Ps_133.ver1.0.g248330	0
VvZin03.Ps_133.ver1.0.g248340	C:nucleus; P:cellular protein modification process; F:molecular_function
VvZin03.Ps_133.ver1.0.g248390	P:signal transduction
VvZin03.Ps_133.ver1.0.g248440	P:catabolic process; P:lipid metabolic process; P:single-organism cellular process; C:plasma membrane; P:cellular process; F:hydrolase activity; P:single-organism catabolic process
VvZin03.Ps_133.ver1.0.g248480	C:plastid; F:hydrolase activity
VvZin03.Ps_133.ver1.0.g248540	C:membrane; C:endoplasmic reticulum
VvZin03.Ps_133.ver1.0.g248560	P:multicellular organism development; P:metabolic process; P:anatomical structure morphogenesis; P:single-organism cellular process; F:transferase activity; P:single-organism metabolic process; P:cellular process; F:hydrolase activity
VvZin03.Ps_133.ver1.0.g248570	0
VvZin03.Ps_133.ver1.0.g248580	F:nucleotide binding; P:cellular protein modification process; F:kinase activity
VvZin03.Ps_133.ver1.0.g248590	F:carbohydrate binding
VvZin03.Ps_133.ver1.0.g248610	F:nucleotide binding; P:signal transduction; P:cellular protein modification process; F:carbohydrate binding; F:kinase activity; C:plasma membrane
VvZin03.Ps_133.ver1.0.g248670	P:cellular protein modification process; C:cytosol; F:binding; F:kinase activity; C:plasma membrane; F:hydrolase activity
VvZin03.Ps_133.ver1.0.g248710	F:catalytic activity; C:membrane; P:lipid metabolic process; C:endoplasmic reticulum; P:biosynthetic process; F:binding; P:single-organism biosynthetic process
VvZin03.Ps_133.ver1.0.g248750	C:membrane; C:plastid; F:hydrolase activity
VvZin03.Ps_133.ver1.0.g248870	F:nucleotide binding; F:catalytic activity; P:flower development; C:cytosol; P:nucleobase-containing compound metabolic process; P:translation
VvZin03.Ps_133.ver1.0.g249090	C:membrane
VvZin03.Ps_133.ver1.0.g249260	F:nucleotide binding; C:nucleus; C:cytoplasm; C:membrane; P:cellular protein modification process; F:kinase activity
VvZin03.Ps_133.ver1.0.g249340	C:membrane; C:endoplasmic reticulum; C:vacuole; P:single-organism transport; P:transport; F:transporter activity
VvZin03.Ps_133.ver1.0.g249360	F:binding
VvZin03.Ps_135.ver1.0.g250030	F:protein binding; C:intracellular
VvZin03.Ps_135.ver1.0.g250070	F:protein binding; P:response to endogenous stimulus; P:cellular component organization; C:cytosol; F:translation factor activity, RNA binding; C:ribosome
VvZin03.Ps_135.ver1.0.g250150	F:nucleotide binding; C:nucleus; F:DNA binding; P:response to abiotic stimulus; C:membrane; P:cellular component organization; P:DNA metabolic process; P:response to stress; F:hydrolase activity
VvZin03.Ps_135.ver1.0.g250170	C:nucleus; F:protein binding; C:membrane; P:cellular component organization; C:cytosol; P:transport; P:single-organism transport; P:regulation of gene expression, epigenetic; P:translation
VvZin03.Ps_135.ver1.0.g250240	C:endosome; C:Golgi apparatus; C:endoplasmic reticulum; F:binding; C:plasma membrane; F:hydrolase activity; C:lysosome
VvZin03.Ps_135.ver1.0.g250290	F:protein binding
VvZin03.Ps_135.ver1.0.g250300	0
VvZin03.Ps_136.ver1.0.g250890	C:nucleus; C:cytosol; P:biosynthetic process; F:binding; P:nucleobase-containing compound metabolic process
VvZin03.Ps_136.ver1.0.g250900	C:nucleus; C:cytoskeleton; F:protein binding; P:catabolic process; P:multicellular organism development; F:catalytic activity; P:cellular protein modification process
VvZin03.Ps_136.ver1.0.g250960	0
VvZin03.Ps_137.ver1.0.g251270	F:catalytic activity; P:cellular component organization; P:nucleobase-containing compound metabolic process; P:cell cycle; P:reproduction
VvZin03.Ps_137.ver1.0.g251280	F:nucleotide binding; P:biosynthetic process; P:single-organism biosynthetic process; F:kinase activity; P:nucleobase-containing compound metabolic process
VvZin03.Ps_137.ver1.0.g251360	F:signaling receptor activity; F:structural molecule activity; P:cellular protein modification process; F:receptor activity; F:signal transducer activity; C:intracellular; C:plasma membrane; P:response to stress; F:nucleotide binding; P:response to biotic stimulus; P:response to external stimulus; F:protein binding; C:cell wall; F:kinase activity
VvZin03.Ps_137.ver1.0.g251410	P:post-embryonic development; F:binding; C:extracellular region; C:plasma membrane; P:response to stress; C:plastid; C:thylakoid; P:response to biotic stimulus; P:response to abiotic stimulus; P:response to external stimulus; F:catalytic activity; C:cytosol; P:photosynthesis
VvZin03.Ps_137.ver1.0.g251460	F:catalytic activity; P:metabolic process; P:single-organism metabolic process
VvZin03.Ps_137.ver1.0.g251480	C:cytoplasm; C:membrane; C:Golgi apparatus; P:transport; F:transporter activity
VvZin03.Ps_138.ver1.0.g251900	P:signal transduction; C:membrane; C:Golgi apparatus; C:endoplasmic reticulum; F:binding; P:transport; P:response to stress
VvZin03.Ps_138.ver1.0.g251910	F:protein binding; P:catabolic process; P:signal transduction; P:cellular protein modification process; C:endoplasmic reticulum; F:transferase activity; C:plasma membrane; P:response to stress; P:single-organism catabolic process
VvZin03.Ps_138.ver1.0.g251930	P:generation of precursor metabolites and energy; F:catalytic activity; C:membrane; C:mitochondrion; P:response to endogenous stimulus; P:biosynthetic process; F:binding; P:single-organism biosynthetic process; P:nucleobase-containing compound metabolic process; P:transport; P:single-organism transport; P:response to stress
VvZin03.Ps_138.ver1.0.g251950	0
VvZin03.Ps_138.ver1.0.g251970	0
VvZin03.Ps_138.ver1.0.g252000	F:protein binding
VvZin03.Ps_138.ver1.0.g252040	F:nucleotide binding; P:secondary metabolic process; F:catalytic activity; C:cytoplasm; P:multicellular organism development; C:membrane; P:cellular component organization; P:anatomical structure morphogenesis; P:biosynthetic process; P:single-organism biosynthetic process
VvZin03.Ps_138.ver1.0.g252090	C:membrane; F:hydrolase activity
VvZin03.Ps_138.ver1.0.g252100	F:nucleotide binding; P:cellular protein modification process; F:kinase activity
VvZin03.Ps_138.ver1.0.g252110	F:DNA binding
VvZin03.Ps_138.ver1.0.g252120	0
VvZin03.Ps_138.ver1.0.g252130	F:catalytic activity; P:nucleobase-containing compound metabolic process
VvZin03.Ps_138.ver1.0.g252190	P:tropism; P:response to abiotic stimulus; F:protein binding; C:endosome; C:membrane; P:cellular component organization; C:Golgi apparatus; C:vacuole; P:transport
VvZin03.Ps_139.ver1.0.g252310	F:catalytic activity; C:membrane; P:cellular protein modification process; C:endoplasmic reticulum
VvZin03.Ps_139.ver1.0.g252320	C:membrane; P:single-organism transport; P:transport; F:transporter activity
VvZin03.Ps_14.ver1.0.g252700	P:response to abiotic stimulus; P:catabolic process; P:lipid metabolic process; C:membrane; P:biosynthetic process; P:single-organism cellular process; P:single-organism biosynthetic process; P:response to stress; P:cellular process; F:hydrolase activity; P:single-organism catabolic process
VvZin03.Ps_14.ver1.0.g252780	P:cellular protein modification process; F:hydrolase activity
VvZin03.Ps_14.ver1.0.g252880	C:cytoplasm; F:catalytic activity; P:lipid metabolic process; P:biosynthetic process; P:single-organism cellular process; F:binding; P:single-organism biosynthetic process; P:cellular process
VvZin03.Ps_14.ver1.0.g252890	P:embryo development; P:response to biotic stimulus; P:response to external stimulus; C:cytoplasm; F:catalytic activity; P:flower development; P:lipid metabolic process; P:cell differentiation; P:biosynthetic process; F:binding; P:single-organism biosynthetic process
VvZin03.Ps_14.ver1.0.g252900	P:embryo development; P:catabolic process; P:biosynthetic process; F:binding; P:single-organism biosynthetic process; P:single-organism catabolic process; P:response to biotic stimulus; P:response to external stimulus; C:cytoplasm; F:catalytic activity; P:flower development; P:lipid metabolic process; P:cell differentiation
VvZin03.Ps_14.ver1.0.g252910	F:catalytic activity; P:metabolic process
VvZin03.Ps_14.ver1.0.g252920	F:protein binding
VvZin03.Ps_14.ver1.0.g252930	0
VvZin03.Ps_14.ver1.0.g252940	F:nucleotide binding; F:hydrolase activity
VvZin03.Ps_14.ver1.0.g253090	F:nucleotide binding; F:protein binding; P:signal transduction
VvZin03.Ps_14.ver1.0.g254440	C:membrane; F:hydrolase activity
VvZin03.Ps_14.ver1.0.g254480	C:membrane
VvZin03.Ps_14.ver1.0.g254640	F:DNA binding; C:nucleus; F:transcription factor activity, sequence-specific DNA binding; P:post-embryonic development; F:nucleic acid binding transcription factor activity; P:cell differentiation; P:biosynthetic process; P:nucleobase-containing compound metabolic process; P:reproduction
VvZin03.Ps_14.ver1.0.g254650	0
VvZin03.Ps_14.ver1.0.g254680	0
VvZin03.Ps_14.ver1.0.g254730	0
VvZin03.Ps_14.ver1.0.g254750	F:nucleotide binding; C:cytosol; F:lipid binding; F:hydrolase activity
VvZin03.Ps_14.ver1.0.g254800	P:protein metabolic process; P:catabolic process; C:endoplasmic reticulum; P:single-organism cellular process; P:biosynthetic process; P:single-organism biosynthetic process; C:vacuole; P:cellular process; P:single-organism carbohydrate metabolic process; P:single-organism catabolic process; P:carbohydrate metabolic process; C:membrane; P:lipid metabolic process; F:transferase activity; F:hydrola…
VvZin03.Ps_14.ver1.0.g254880	0
VvZin03.Ps_14.ver1.0.g254890	F:nucleotide binding; C:nucleus; P:multicellular organism development; P:cellular component organization; P:nucleobase-containing compound metabolic process; C:plastid; F:hydrolase activity
VvZin03.Ps_14.ver1.0.g254910	C:mitochondrion; C:membrane; P:cellular component organization; F:binding
VvZin03.Ps_14.ver1.0.g254930	F:hydrolase activity
VvZin03.Ps_14.ver1.0.g254960	F:protein binding
VvZin03.Ps_14.ver1.0.g254990	C:cytoplasm; C:Golgi apparatus; P:transport; C:plasma membrane
VvZin03.Ps_14.ver1.0.g255200	F:protein binding
VvZin03.Ps_14.ver1.0.g255310	C:mitochondrion; C:membrane; C:plastid
VvZin03.Ps_14.ver1.0.g255320	F:nucleotide binding; C:nucleus; F:RNA binding; P:catabolic process; C:membrane; P:nucleobase-containing compound metabolic process; F:hydrolase activity
VvZin03.Ps_14.ver1.0.g255330	F:nuclease activity; C:membrane; C:plastid
VvZin03.Ps_14.ver1.0.g255360	0
VvZin03.Ps_14.ver1.0.g255400	F:nucleotide binding; P:signal transduction; P:multicellular organism development; P:cellular component organization; P:cell differentiation; C:endoplasmic reticulum; P:anatomical structure morphogenesis; C:vacuole; P:transport; C:plasma membrane; P:cell growth; F:hydrolase activity
VvZin03.Ps_14.ver1.0.g255480	P:carbohydrate metabolic process; P:catabolic process; C:membrane; P:lipid metabolic process; P:single-organism cellular process; C:extracellular region; C:vacuole; P:cellular process; F:hydrolase activity; P:single-organism carbohydrate metabolic process
VvZin03.Ps_14.ver1.0.g255610	F:nucleotide binding; C:membrane; C:vacuole; P:transport; F:transporter activity; F:hydrolase activity
VvZin03.Ps_14.ver1.0.g255710	F:catalytic activity; C:cytosol; P:biosynthetic process; P:single-organism cellular process; P:single-organism biosynthetic process; P:cellular process
VvZin03.Ps_14.ver1.0.g255720	F:protein binding; C:intracellular; P:translation
VvZin03.Ps_14.ver1.0.g255740	C:cell wall; P:response to endogenous stimulus; F:structural molecule activity; C:cytosol; C:ribosome; C:plasma membrane; C:plastid; P:translation
VvZin03.Ps_14.ver1.0.g255820	P:response to abiotic stimulus; F:RNA binding; F:transferase activity; P:nucleobase-containing compound metabolic process; P:response to stress
VvZin03.Ps_14.ver1.0.g255880	0
VvZin03.Ps_14.ver1.0.g255900	0
VvZin03.Ps_14.ver1.0.g255950	F:nucleotide binding; F:protein binding; P:cellular protein modification process; F:kinase activity
VvZin03.Ps_14.ver1.0.g255960	F:nucleotide binding; F:protein binding
VvZin03.Ps_14.ver1.0.g255970	F:nucleotide binding; F:protein binding; P:cellular protein modification process; F:kinase activity
VvZin03.Ps_14.ver1.0.g255980	F:nucleotide binding; F:protein binding; P:cellular protein modification process; F:kinase activity
VvZin03.Ps_14.ver1.0.g256020	F:nucleotide binding; F:protein binding; P:cellular protein modification process; F:kinase activity
VvZin03.Ps_14.ver1.0.g256030	F:nucleotide binding; F:protein binding; P:cellular protein modification process; F:kinase activity
VvZin03.Ps_14.ver1.0.g256200	0
VvZin03.Ps_14.ver1.0.g256300	F:nucleotide binding; F:protein binding; P:signal transduction; C:plasma membrane; P:response to stress
VvZin03.Ps_14.ver1.0.g256530	F:binding
VvZin03.Ps_14.ver1.0.g256600	P:secondary metabolic process; P:catabolic process; P:biosynthetic process; P:single-organism biosynthetic process; C:vacuole; P:single-organism transport; P:transport; P:response to stress; C:plasma membrane; C:plastid; F:transporter activity; P:single-organism catabolic process; F:nucleotide binding; P:response to biotic stimulus; P:response to external stimulus; C:mitochondrion; P:response to …
VvZin03.Ps_14.ver1.0.g256640	0
VvZin03.Ps_14.ver1.0.g256670	F:nucleotide binding; C:nucleus; C:cytoplasm; P:cellular component organization; P:cellular protein modification process; P:anatomical structure morphogenesis; F:kinase activity
VvZin03.Ps_14.ver1.0.g256710	0
VvZin03.Ps_14.ver1.0.g256720	0
VvZin03.Ps_14.ver1.0.g256780	C:plasma membrane
VvZin03.Ps_14.ver1.0.g256810	0
VvZin03.Ps_14.ver1.0.g256820	F:nucleotide binding; P:signal transduction; C:plasma membrane; P:response to stress
VvZin03.Ps_14.ver1.0.g256830	F:nucleotide binding
VvZin03.Ps_14.ver1.0.g256840	0
VvZin03.Ps_14.ver1.0.g256850	F:nucleotide binding
VvZin03.Ps_14.ver1.0.g256860	F:nucleotide binding; P:protein metabolic process; C:mitochondrion; C:membrane; P:single-organism cellular process; C:plastid; P:cellular process; F:hydrolase activity
VvZin03.Ps_14.ver1.0.g256890	F:protein binding
VvZin03.Ps_14.ver1.0.g257050	C:mitochondrion; F:translation factor activity, RNA binding; C:ribosome; F:kinase activity
VvZin03.Ps_14.ver1.0.g257060	F:protein binding; F:transferase activity
VvZin03.Ps_14.ver1.0.g257160	C:nucleus; P:catabolic process; F:catalytic activity; C:mitochondrion; P:lipid metabolic process; C:membrane; C:cytosol; P:biosynthetic process; P:single-organism cellular process; P:single-organism biosynthetic process; P:cellular process; P:single-organism catabolic process
VvZin03.Ps_14.ver1.0.g257180	P:embryo development; F:catalytic activity; C:mitochondrion; C:membrane; P:post-embryonic development; P:reproduction
VvZin03.Ps_14.ver1.0.g257200	F:nucleotide binding; C:nucleus; C:endosome; P:cell death; P:lipid metabolic process; P:cellular component organization; P:cell differentiation; C:Golgi apparatus; C:vacuole; P:transport; C:plasma membrane; F:hydrolase activity
VvZin03.Ps_14.ver1.0.g257220	C:membrane; P:transport
VvZin03.Ps_14.ver1.0.g257230	P:cellular homeostasis; C:membrane; P:cellular protein modification process; C:endoplasmic reticulum; P:biosynthetic process; F:transferase activity; P:response to stress
VvZin03.Ps_14.ver1.0.g257260	F:nucleotide binding; F:catalytic activity; P:metabolic process; C:cytosol; P:single-organism cellular process; P:single-organism metabolic process; P:cellular process
VvZin03.Ps_14.ver1.0.g257630	F:protein binding; C:cytoplasm; C:membrane; C:Golgi apparatus; P:transport
VvZin03.Ps_14.ver1.0.g257680	F:protein binding; C:membrane; F:structural molecule activity; C:cytosol; C:Golgi apparatus; F:transferase activity; P:transport
VvZin03.Ps_14.ver1.0.g257690	C:nuclear envelope; F:protein binding; F:catalytic activity; C:cytosol; P:transport
VvZin03.Ps_14.ver1.0.g257710	0
VvZin03.Ps_14.ver1.0.g257720	F:binding; F:enzyme regulator activity
VvZin03.Ps_140.ver1.0.g257930	F:binding
VvZin03.Ps_140.ver1.0.g257940	F:DNA binding; C:membrane
VvZin03.Ps_140.ver1.0.g257970	C:membrane; P:biosynthetic process; P:single-organism cellular process; P:single-organism biosynthetic process; F:transferase activity; C:plastid; P:cellular process; C:thylakoid
VvZin03.Ps_140.ver1.0.g258020	0
VvZin03.Ps_140.ver1.0.g258030	0
VvZin03.Ps_140.ver1.0.g258180	F:nucleotide binding; C:nucleus; P:response to abiotic stimulus; F:protein binding; P:signal transduction; P:multicellular organism development; C:cytoplasm; P:response to endogenous stimulus; P:cellular protein modification process; F:kinase activity; C:plasma membrane; P:response to stress
VvZin03.Ps_140.ver1.0.g258190	P:response to abiotic stimulus; F:catalytic activity; P:biosynthetic process; F:binding; P:cellular process
VvZin03.Ps_140.ver1.0.g258200	F:DNA binding; F:protein binding; P:cellular process
VvZin03.Ps_140.ver1.0.g258220	C:membrane; P:cellular protein modification process; F:hydrolase activity
VvZin03.Ps_140.ver1.0.g258230	C:membrane; F:binding; P:nucleobase-containing compound metabolic process; P:regulation of gene expression, epigenetic; C:nucleoplasm
VvZin03.Ps_141.ver1.0.g258390	P:catabolic process; P:lipid metabolic process; P:single-organism cellular process; C:plasma membrane; P:cellular process; F:hydrolase activity; P:single-organism catabolic process
VvZin03.Ps_141.ver1.0.g258410	0
VvZin03.Ps_141.ver1.0.g258580	F:DNA binding; C:nucleus; P:biosynthetic process; P:nucleobase-containing compound metabolic process
VvZin03.Ps_141.ver1.0.g258600	C:membrane; C:cytosol
VvZin03.Ps_141.ver1.0.g258680	F:DNA binding; C:nucleus; P:response to abiotic stimulus; P:biosynthetic process; F:transferase activity; P:DNA metabolic process; P:response to stress
VvZin03.Ps_141.ver1.0.g258830	P:cellular homeostasis; P:generation of precursor metabolites and energy; C:membrane; C:vacuole; P:single-organism transport; P:transport; P:nucleobase-containing compound metabolic process; F:transporter activity; F:hydrolase activity
VvZin03.Ps_142.ver1.0.g259560	C:membrane; F:binding; P:transport; F:transporter activity
VvZin03.Ps_142.ver1.0.g259580	C:membrane; F:binding; P:transport; F:transporter activity
VvZin03.Ps_142.ver1.0.g259630	F:RNA binding; F:protein binding; C:membrane; F:nuclease activity; C:intracellular
VvZin03.Ps_144.ver1.0.g260400	C:nucleus; F:DNA binding; F:transcription factor activity, sequence-specific DNA binding; F:protein binding; F:nucleic acid binding transcription factor activity; P:biosynthetic process; P:nucleobase-containing compound metabolic process
VvZin03.Ps_144.ver1.0.g260420	0
VvZin03.Ps_144.ver1.0.g260460	0
VvZin03.Ps_145.ver1.0.g260690	P:response to biotic stimulus; P:response to stress
VvZin03.Ps_145.ver1.0.g260740	P:response to biotic stimulus; P:response to stress
VvZin03.Ps_145.ver1.0.g260750	P:response to biotic stimulus; P:response to stress
VvZin03.Ps_145.ver1.0.g260770	P:response to biotic stimulus; P:response to stress
VvZin03.Ps_145.ver1.0.g260780	P:response to biotic stimulus; P:response to stress
VvZin03.Ps_145.ver1.0.g260820	0
VvZin03.Ps_145.ver1.0.g260870	F:nucleotide binding; C:membrane; F:hydrolase activity
VvZin03.Ps_145.ver1.0.g260980	F:catalytic activity; F:binding
VvZin03.Ps_145.ver1.0.g261030	F:catalytic activity; P:metabolic process
VvZin03.Ps_145.ver1.0.g261060	C:nucleus; F:DNA binding; F:transcription factor activity, sequence-specific DNA binding; F:protein binding; C:membrane; F:nucleic acid binding transcription factor activity; P:biosynthetic process; P:nucleobase-containing compound metabolic process
VvZin03.Ps_145.ver1.0.g261100	F:binding
VvZin03.Ps_145.ver1.0.g261130	F:nucleic acid binding; P:biosynthetic process; F:transferase activity; C:nucleolus; P:nucleobase-containing compound metabolic process; C:nucleoplasm
VvZin03.Ps_145.ver1.0.g261150	C:nucleus; F:DNA binding; F:protein binding; P:response to endogenous stimulus; P:cellular component organization; P:anatomical structure morphogenesis; P:biosynthetic process; P:nucleobase-containing compound metabolic process
VvZin03.Ps_145.ver1.0.g261290	0
VvZin03.Ps_145.ver1.0.g261330	P:response to abiotic stimulus; F:RNA binding; F:protein binding; C:membrane; P:cellular component organization; C:vacuole; P:nucleobase-containing compound metabolic process; C:plastid; P:translation
VvZin03.Ps_145.ver1.0.g261340	P:nucleobase-containing compound metabolic process; C:nucleoplasm
VvZin03.Ps_145.ver1.0.g261420	F:DNA binding; C:cytosol
VvZin03.Ps_145.ver1.0.g261440	F:catalytic activity; P:catabolic process; C:cell wall; P:cellular component organization; C:extracellular region; F:binding; P:response to stress
VvZin03.Ps_145.ver1.0.g261460	C:peroxisome; F:catalytic activity; P:catabolic process; P:lipid metabolic process; P:single-organism cellular process; P:biosynthetic process; P:single-organism biosynthetic process; P:cellular process; P:single-organism catabolic process
VvZin03.Ps_145.ver1.0.g261500	C:cell; C:membrane; P:cellular protein modification process; F:binding; F:hydrolase activity
VvZin03.Ps_145.ver1.0.g261510	C:membrane
VvZin03.Ps_145.ver1.0.g261520	0
VvZin03.Ps_145.ver1.0.g261530	C:membrane
VvZin03.Ps_145.ver1.0.g261540	P:cellular component organization; P:biosynthetic process; F:transferase activity; P:DNA metabolic process; P:response to stress; C:nucleoplasm
VvZin03.Ps_145.ver1.0.g261550	0
VvZin03.Ps_146.ver1.0.g261940	0
VvZin03.Ps_146.ver1.0.g261970	F:protein binding
VvZin03.Ps_146.ver1.0.g262000	F:protein binding
VvZin03.Ps_146.ver1.0.g262030	0
VvZin03.Ps_146.ver1.0.g262120	C:nucleus; F:RNA binding; C:membrane; P:nucleobase-containing compound metabolic process
VvZin03.Ps_146.ver1.0.g262130	C:membrane; P:lipid metabolic process; P:biosynthetic process; F:transferase activity; P:cellular process
VvZin03.Ps_146.ver1.0.g262170	C:membrane; F:structural molecule activity; C:ribosome; F:binding; P:translation
VvZin03.Ps_146.ver1.0.g262200	F:nucleotide binding; C:nucleus; F:DNA binding; P:cellular component organization; P:biosynthetic process; P:DNA metabolic process; P:cell cycle; F:hydrolase activity
VvZin03.Ps_146.ver1.0.g262210	P:embryo development; P:protein metabolic process; P:post-embryonic development; P:biosynthetic process; P:single-organism biosynthetic process; C:plastid; P:response to stress; P:reproduction; P:response to abiotic stimulus; P:lipid metabolic process; P:response to endogenous stimulus; C:membrane; P:cellular component organization; C:cytosol; F:transferase activity
VvZin03.Ps_146.ver1.0.g262370	P:carbohydrate metabolic process; P:biosynthetic process; P:single-organism cellular process; F:transferase activity; P:single-organism biosynthetic process; C:plastid; P:cellular process; P:single-organism carbohydrate metabolic process
VvZin03.Ps_146.ver1.0.g262380	P:carbohydrate metabolic process; P:biosynthetic process; P:single-organism cellular process; F:transferase activity; P:single-organism biosynthetic process; P:cellular process; C:plastid; P:single-organism carbohydrate metabolic process
VvZin03.Ps_146.ver1.0.g262390	F:RNA binding; F:protein binding; F:nuclease activity; C:intracellular
VvZin03.Ps_146.ver1.0.g262420	P:response to biotic stimulus; P:response to external stimulus; C:membrane; P:single-organism transport; P:transport; F:transporter activity
VvZin03.Ps_146.ver1.0.g262430	P:response to biotic stimulus; P:response to external stimulus; C:membrane; P:single-organism transport; P:transport; F:transporter activity
VvZin03.Ps_146.ver1.0.g262440	P:carbohydrate metabolic process; C:membrane; C:Golgi apparatus; P:biosynthetic process; P:single-organism cellular process; F:transferase activity; P:single-organism biosynthetic process; P:cellular process; P:single-organism carbohydrate metabolic process
VvZin03.Ps_146.ver1.0.g262460	P:response to abiotic stimulus; C:membrane; P:cellular component organization; F:binding; C:vacuole; P:single-organism transport; P:transport; C:plastid; F:transporter activity; C:thylakoid
VvZin03.Ps_146.ver1.0.g262470	F:DNA binding; C:nucleus; P:cell death; C:cytosol; P:DNA metabolic process; P:response to stress
VvZin03.Ps_146.ver1.0.g262490	F:catalytic activity; P:biosynthetic process; P:cellular process
VvZin03.Ps_146.ver1.0.g262510	C:membrane; P:transport; F:transporter activity
VvZin03.Ps_146.ver1.0.g262530	P:protein metabolic process; F:protein binding; C:thylakoid; F:hydrolase activity
VvZin03.Ps_146.ver1.0.g262550	C:membrane
VvZin03.Ps_146.ver1.0.g262570	C:nucleus; F:protein binding; P:cellular component organization; P:nucleobase-containing compound metabolic process
VvZin03.Ps_146.ver1.0.g262610	F:RNA binding; C:membrane; P:cellular component organization; P:cell cycle; P:reproduction; P:growth
VvZin03.Ps_146.ver1.0.g262680	F:protein binding; C:cytosol; C:plasma membrane
VvZin03.Ps_146.ver1.0.g262750	P:multicellular organism development; P:metabolic process; F:transferase activity; F:binding; P:single-organism metabolic process
VvZin03.Ps_146.ver1.0.g262760	0
VvZin03.Ps_146.ver1.0.g262770	0
VvZin03.Ps_146.ver1.0.g262780	0
VvZin03.Ps_146.ver1.0.g262790	P:carbohydrate metabolic process; P:multicellular organism development; C:cell wall; C:extracellular region; F:transferase activity; F:binding; P:cellular process; F:hydrolase activity
VvZin03.Ps_146.ver1.0.g262820	0
VvZin03.Ps_146.ver1.0.g262910	P:metabolic process; F:transferase activity; F:binding; P:single-organism metabolic process
VvZin03.Ps_147.ver1.0.g263100	F:nucleotide binding; P:biosynthetic process; F:transferase activity; C:nucleolus; P:nucleobase-containing compound metabolic process
VvZin03.Ps_147.ver1.0.g263170	0
VvZin03.Ps_147.ver1.0.g263190	0
VvZin03.Ps_147.ver1.0.g263200	C:membrane
VvZin03.Ps_147.ver1.0.g263290	C:mitochondrion; C:membrane; C:endoplasmic reticulum; P:cellular process
VvZin03.Ps_147.ver1.0.g263300	0
VvZin03.Ps_147.ver1.0.g263320	F:protein binding; C:membrane
VvZin03.Ps_147.ver1.0.g263350	P:cellular component organization; P:cellular protein modification process; P:nucleobase-containing compound metabolic process; F:hydrolase activity
VvZin03.Ps_147.ver1.0.g263370	0
VvZin03.Ps_147.ver1.0.g263400	P:carbohydrate metabolic process; P:catabolic process; P:post-embryonic development; C:membrane; C:extracellular region; P:cellular process; F:hydrolase activity; P:single-organism carbohydrate metabolic process
VvZin03.Ps_147.ver1.0.g263420	0
VvZin03.Ps_147.ver1.0.g263430	C:nucleus; F:DNA binding; P:biosynthetic process; P:nucleobase-containing compound metabolic process
VvZin03.Ps_147.ver1.0.g263450	P:response to abiotic stimulus; P:post-embryonic development; P:cell differentiation; P:cellular component organization; P:anatomical structure morphogenesis; F:molecular_function; P:response to stress; C:plasma membrane; P:reproduction; P:cell growth
VvZin03.Ps_147.ver1.0.g263510	P:biosynthetic process; F:transferase activity; P:single-organism biosynthetic process; P:nucleobase-containing compound metabolic process; C:plastid
VvZin03.Ps_147.ver1.0.g263540	P:catabolic process; P:cellular protein modification process; P:biosynthetic process; P:single-organism biosynthetic process; C:plasma membrane; P:response to stress; P:single-organism catabolic process; P:response to biotic stimulus; P:response to external stimulus; P:cell death; C:cytoplasm; P:lipid metabolic process; F:hydrolase activity
VvZin03.Ps_147.ver1.0.g263580	C:plasma membrane; F:hydrolase activity
VvZin03.Ps_147.ver1.0.g263630	F:lipid binding; P:single-organism transport; P:transport
VvZin03.Ps_147.ver1.0.g263640	P:single-organism cellular process; C:plasma membrane; P:growth; P:cellular process
VvZin03.Ps_147.ver1.0.g263730	C:nucleus; P:response to abiotic stimulus; P:generation of precursor metabolites and energy; F:catalytic activity; C:mitochondrion; C:membrane; P:response to endogenous stimulus; P:photosynthesis; P:response to stress; C:plastid; C:thylakoid
VvZin03.Ps_147.ver1.0.g263750	F:protein binding
VvZin03.Ps_147.ver1.0.g263760	P:signal transduction; C:membrane
VvZin03.Ps_147.ver1.0.g263770	F:protein binding
VvZin03.Ps_149.ver1.0.g264640	F:nucleotide binding; C:nucleus; C:cytoplasm; P:signal transduction; P:cellular protein modification process; F:kinase activity; P:cell cycle
VvZin03.Ps_149.ver1.0.g264680	C:membrane; P:cellular component organization; C:endoplasmic reticulum
VvZin03.Ps_149.ver1.0.g264710	C:membrane
VvZin03.Ps_149.ver1.0.g264870	C:mitochondrion; C:membrane; P:post-embryonic development; F:structural molecule activity; P:cellular component organization; C:ribosome; P:transport; P:single-organism transport
VvZin03.Ps_149.ver1.0.g264900	F:protein binding
VvZin03.Ps_149.ver1.0.g264910	0
VvZin03.Ps_149.ver1.0.g264920	C:membrane; P:single-organism transport; P:transport; F:transporter activity
VvZin03.Ps_149.ver1.0.g264930	P:cell communication; P:response to extracellular stimulus; P:single-organism transport; P:transport; C:plasma membrane; F:transporter activity; P:response to stress
VvZin03.Ps_15.ver1.0.g265150	F:protein binding; C:membrane; C:cytosol; C:Golgi apparatus
VvZin03.Ps_15.ver1.0.g265170	P:embryo development; P:signal transduction; P:post-embryonic development; P:anatomical structure morphogenesis; P:pollination; F:nucleotide binding; P:response to endogenous stimulus; C:membrane; C:mitochondrion; P:cellular component organization; P:cell differentiation; P:cell growth; F:hydrolase activity
VvZin03.Ps_15.ver1.0.g265200	P:signal transduction; P:cellular protein modification process; C:extracellular region; F:signal transducer activity; P:cell cycle; P:response to stress; F:nucleotide binding; C:nucleus; C:cytoskeleton; C:cytoplasm; C:membrane; P:cellular component organization; F:kinase activity
VvZin03.Ps_15.ver1.0.g265220	F:nucleotide binding; C:cytoskeleton; F:protein binding; P:single-organism cellular process; P:cellular process; F:motor activity
VvZin03.Ps_15.ver1.0.g265240	C:plastid
VvZin03.Ps_15.ver1.0.g265250	C:membrane; P:cellular component organization; C:cytosol; F:translation factor activity, RNA binding; C:ribosome
VvZin03.Ps_15.ver1.0.g265520	C:cell wall; C:extracellular region; F:binding
VvZin03.Ps_15.ver1.0.g265530	F:catalytic activity; C:cell wall; C:membrane; P:metabolic process; C:extracellular matrix; P:single-organism cellular process; F:binding; P:single-organism metabolic process; P:cellular process
VvZin03.Ps_15.ver1.0.g265580	F:nucleotide binding; C:peroxisome; P:response to abiotic stimulus; F:catalytic activity; P:multicellular organism development; P:lipid metabolic process; C:membrane; P:single-organism cellular process; P:cellular process; P:response to stress
VvZin03.Ps_15.ver1.0.g265610	P:response to abiotic stimulus; P:response to external stimulus; C:mitochondrion; C:membrane; P:response to endogenous stimulus; C:endoplasmic reticulum; C:vacuole; P:single-organism transport; P:transport; F:hydrolase activity
VvZin03.Ps_15.ver1.0.g265630	P:post-embryonic development; P:anatomical structure morphogenesis; P:biosynthetic process; P:single-organism biosynthetic process; C:plastid; P:response to stress; P:response to biotic stimulus; F:protein binding; P:response to external stimulus; P:cell death; F:catalytic activity; P:response to endogenous stimulus; P:lipid metabolic process
VvZin03.Ps_15.ver1.0.g265660	P:cellular protein modification process; P:biosynthetic process; P:DNA metabolic process; P:response to stress; F:nucleotide binding; C:nucleus; F:DNA binding; P:response to abiotic stimulus; C:cytoskeleton; F:protein binding; F:nuclease activity; P:cellular component organization; F:transferase activity
VvZin03.Ps_15.ver1.0.g265680	F:DNA binding; C:nucleus; P:biosynthetic process; P:nucleobase-containing compound metabolic process; P:cell cycle
VvZin03.Ps_15.ver1.0.g266040	0
VvZin03.Ps_15.ver1.0.g266090	C:nucleus; P:response to abiotic stimulus; F:protein binding; C:cytosol; F:lipid binding; P:single-organism transport; P:transport; P:response to stress
VvZin03.Ps_15.ver1.0.g266160	F:nucleic acid binding; F:nucleotide binding; C:cytoplasm; F:catalytic activity; P:nucleobase-containing compound metabolic process; P:translation
VvZin03.Ps_15.ver1.0.g266180	F:nucleotide binding; C:nucleus; F:DNA binding; F:protein binding; C:cytoplasm; C:membrane; P:DNA metabolic process; P:response to stress; F:hydrolase activity
VvZin03.Ps_15.ver1.0.g266230	F:nucleic acid binding; C:membrane; P:cellular component organization; P:nucleobase-containing compound metabolic process; C:nucleoplasm
VvZin03.Ps_15.ver1.0.g266270	C:nucleus; F:protein binding; C:cytoskeleton; P:cellular component organization
VvZin03.Ps_15.ver1.0.g266460	F:protein binding; C:membrane; F:carbohydrate binding
VvZin03.Ps_15.ver1.0.g266490	F:protein binding; F:catalytic activity
VvZin03.Ps_15.ver1.0.g266500	P:carbohydrate metabolic process; P:catabolic process; C:cell wall; C:membrane; P:cellular component organization; C:extracellular region; F:enzyme regulator activity; F:hydrolase activity; P:single-organism carbohydrate metabolic process
VvZin03.Ps_15.ver1.0.g266680	F:DNA binding; C:mitochondrion; P:biosynthetic process; P:DNA metabolic process
VvZin03.Ps_15.ver1.0.g266700	P:cellular protein modification process; C:cytosol; F:binding; F:kinase activity; C:plasma membrane; F:hydrolase activity
VvZin03.Ps_15.ver1.0.g266840	F:nucleic acid binding; C:nucleus; C:cytoplasm; C:membrane; F:nuclease activity
VvZin03.Ps_15.ver1.0.g266860	F:nucleotide binding; F:DNA binding; C:nucleus; P:response to abiotic stimulus; P:cell communication; P:response to extracellular stimulus; C:cytoplasm; P:DNA metabolic process; P:response to stress; F:hydrolase activity
VvZin03.Ps_15.ver1.0.g266990	P:response to stress; F:hydrolase activity
VvZin03.Ps_15.ver1.0.g267130	F:DNA binding; C:nucleus; F:transcription factor activity, sequence-specific DNA binding; P:signal transduction; P:flower development; P:response to endogenous stimulus; P:cell differentiation; P:anatomical structure morphogenesis; P:biosynthetic process; P:nucleobase-containing compound metabolic process
VvZin03.Ps_15.ver1.0.g267150	C:nucleus; F:protein binding; P:cellular component organization; P:biosynthetic process; P:nucleobase-containing compound metabolic process
VvZin03.Ps_15.ver1.0.g267220	P:carbohydrate metabolic process; P:catabolic process; C:cell wall; P:cellular component organization; C:extracellular region; F:hydrolase activity; P:single-organism carbohydrate metabolic process
VvZin03.Ps_15.ver1.0.g267230	F:DNA binding
VvZin03.Ps_15.ver1.0.g267310	C:membrane; F:hydrolase activity
VvZin03.Ps_15.ver1.0.g267340	C:nuclear envelope; F:nucleic acid binding; P:response to biotic stimulus; F:protein binding; P:response to external stimulus; C:cytosol; C:nucleolus; P:transport; P:single-organism transport; F:transporter activity; P:response to stress; C:nucleoplasm
VvZin03.Ps_15.ver1.0.g267450	C:endosome; C:cytoplasm; C:membrane; P:cellular component organization; C:Golgi apparatus; P:anatomical structure morphogenesis; P:single-organism transport; P:transport; P:cell growth
VvZin03.Ps_15.ver1.0.g267640	0
VvZin03.Ps_15.ver1.0.g267820	F:nucleotide binding; F:signaling receptor activity; P:cellular protein modification process; F:receptor activity; F:signal transducer activity; F:kinase activity; C:intracellular; C:plasma membrane
VvZin03.Ps_15.ver1.0.g267830	F:nucleotide binding; C:nucleus; C:cytoskeleton; C:cytoplasm; P:signal transduction; P:cellular component organization; P:cellular protein modification process; F:kinase activity; P:cell cycle
VvZin03.Ps_15.ver1.0.g267850	C:nuclear envelope; C:nucleoplasm
VvZin03.Ps_15.ver1.0.g267900	P:carbohydrate metabolic process; P:catabolic process; C:cell wall; P:cellular component organization; F:enzyme regulator activity; F:hydrolase activity; P:single-organism carbohydrate metabolic process
VvZin03.Ps_15.ver1.0.g267980	F:nucleic acid binding
VvZin03.Ps_15.ver1.0.g268040	F:protein binding
VvZin03.Ps_150.ver1.0.g268440	F:nucleotide binding; C:nucleus; C:mitochondrion; C:membrane; P:metabolic process; P:cellular process; F:hydrolase activity
VvZin03.Ps_150.ver1.0.g268500	F:protein binding; C:membrane; P:transport
VvZin03.Ps_150.ver1.0.g268530	F:RNA binding; P:nucleobase-containing compound metabolic process; C:intracellular
VvZin03.Ps_150.ver1.0.g268540	C:membrane; F:binding
VvZin03.Ps_150.ver1.0.g268650	C:membrane; C:plastid; C:thylakoid
VvZin03.Ps_150.ver1.0.g268660	P:carbohydrate metabolic process; P:single-organism cellular process; F:carbohydrate binding; C:plasma membrane; P:cellular process; F:hydrolase activity; P:single-organism carbohydrate metabolic process
VvZin03.Ps_150.ver1.0.g268670	0
VvZin03.Ps_150.ver1.0.g268680	P:post-embryonic development; C:endoplasmic reticulum; F:lipid binding; C:extracellular region; P:single-organism transport; P:transport; C:plasma membrane; P:response to stress; P:reproduction; P:response to abiotic stimulus; F:protein binding; C:cell wall; P:lipid metabolic process; P:response to endogenous stimulus
VvZin03.Ps_150.ver1.0.g268720	C:nuclear envelope; F:protein binding; C:membrane; C:cytosol; P:transport; P:single-organism transport; C:plastid; F:transporter activity
VvZin03.Ps_150.ver1.0.g268780	C:membrane; F:hydrolase activity
VvZin03.Ps_150.ver1.0.g268880	F:nucleotide binding; F:protein binding; P:cellular component organization; C:intracellular
VvZin03.Ps_150.ver1.0.g269000	0
VvZin03.Ps_150.ver1.0.g269020	P:signal transduction; F:molecular_function; C:intracellular
VvZin03.Ps_150.ver1.0.g269030	P:signal transduction; F:molecular_function; C:intracellular
VvZin03.Ps_150.ver1.0.g269050	P:signal transduction; F:binding
VvZin03.Ps_150.ver1.0.g269060	C:nucleus
VvZin03.Ps_150.ver1.0.g269070	0
VvZin03.Ps_150.ver1.0.g269130	P:catabolic process; C:extracellular region; C:vacuole; C:plasma membrane; P:response to stress; P:translation; P:single-organism carbohydrate metabolic process; P:response to biotic stimulus; P:carbohydrate metabolic process; P:response to external stimulus; C:cell wall; P:cellular component organization; C:cytosol; F:enzyme regulator activity; F:hydrolase activity
VvZin03.Ps_150.ver1.0.g269180	C:membrane; P:cellular component organization; P:cell differentiation; C:cytosol; P:anatomical structure morphogenesis; C:Golgi apparatus; P:transport; P:pollination; F:transporter activity; P:cell growth
VvZin03.Ps_150.ver1.0.g269260	C:nucleus; P:nucleobase-containing compound metabolic process
VvZin03.Ps_150.ver1.0.g269280	C:membrane; P:lipid metabolic process; P:cellular component organization; C:Golgi apparatus; P:anatomical structure morphogenesis; P:biosynthetic process; P:single-organism biosynthetic process; C:vacuole; P:cell growth; F:hydrolase activity
VvZin03.Ps_150.ver1.0.g269480	C:membrane
VvZin03.Ps_150.ver1.0.g269520	C:nucleus; F:DNA binding; F:protein binding; P:signal transduction; P:response to endogenous stimulus; P:biosynthetic process; P:nucleobase-containing compound metabolic process
VvZin03.Ps_150.ver1.0.g269630	C:mitochondrion; C:membrane; F:lipid binding; P:biosynthetic process; P:single-organism cellular process; P:single-organism biosynthetic process; P:cellular process
VvZin03.Ps_150.ver1.0.g269780	C:membrane; P:lipid metabolic process; C:endoplasmic reticulum; P:biosynthetic process; P:single-organism cellular process; P:single-organism biosynthetic process; P:cellular process; F:hydrolase activity
VvZin03.Ps_150.ver1.0.g269810	P:carbohydrate metabolic process; P:generation of precursor metabolites and energy; P:catabolic process; F:catalytic activity; P:lipid metabolic process; P:biosynthetic process; P:single-organism biosynthetic process; P:nucleobase-containing compound metabolic process; P:single-organism carbohydrate metabolic process; P:single-organism catabolic process
VvZin03.Ps_150.ver1.0.g269900	F:catalytic activity; P:metabolic process; F:binding; P:single-organism metabolic process
VvZin03.Ps_150.ver1.0.g269910	P:secondary metabolic process; F:catalytic activity; C:membrane; P:biosynthetic process; F:binding; P:single-organism biosynthetic process
VvZin03.Ps_150.ver1.0.g269940	F:catalytic activity; C:membrane; P:metabolic process; F:binding; P:single-organism metabolic process
VvZin03.Ps_150.ver1.0.g269980	P:protein metabolic process; C:extracellular space; P:catabolic process; C:membrane; P:cellular process; C:lysosome; F:hydrolase activity
VvZin03.Ps_150.ver1.0.g270010	C:membrane
VvZin03.Ps_151.ver1.0.g270220	0
VvZin03.Ps_151.ver1.0.g270230	F:DNA binding; P:catabolic process; F:nuclease activity; P:DNA metabolic process; P:response to stress
VvZin03.Ps_151.ver1.0.g270250	F:nucleotide binding; F:DNA binding; C:nucleus; C:membrane; P:DNA metabolic process; P:response to stress
VvZin03.Ps_151.ver1.0.g270270	F:nucleotide binding; C:membrane; P:cellular protein modification process; F:carbohydrate binding; F:kinase activity
VvZin03.Ps_151.ver1.0.g270280	F:nucleotide binding; F:DNA binding; P:DNA metabolic process; P:response to stress
VvZin03.Ps_151.ver1.0.g270290	0
VvZin03.Ps_151.ver1.0.g270300	0
VvZin03.Ps_151.ver1.0.g270310	F:nucleotide binding; C:membrane; P:cellular protein modification process; F:carbohydrate binding; F:kinase activity; P:response to stress
VvZin03.Ps_151.ver1.0.g270320	F:nucleotide binding; C:membrane; P:cellular protein modification process; F:carbohydrate binding; F:kinase activity
VvZin03.Ps_151.ver1.0.g270330	F:protein binding
VvZin03.Ps_151.ver1.0.g270340	F:nucleotide binding; F:DNA binding; C:membrane; P:DNA metabolic process; P:response to stress
VvZin03.Ps_151.ver1.0.g270350	F:nucleotide binding; C:membrane; P:cellular protein modification process; F:carbohydrate binding; F:kinase activity
VvZin03.Ps_151.ver1.0.g270360	F:carbohydrate binding
VvZin03.Ps_151.ver1.0.g270370	F:nucleotide binding; C:membrane; P:cellular protein modification process; F:carbohydrate binding; F:kinase activity
VvZin03.Ps_151.ver1.0.g270380	F:protein binding
VvZin03.Ps_151.ver1.0.g270390	F:nucleotide binding; F:DNA binding; C:membrane; P:DNA metabolic process; P:response to stress
VvZin03.Ps_151.ver1.0.g270400	F:nucleotide binding; C:membrane; P:cellular protein modification process; F:carbohydrate binding; F:kinase activity
VvZin03.Ps_151.ver1.0.g270410	F:nucleotide binding; C:membrane; P:cellular protein modification process; P:biosynthetic process; F:carbohydrate binding; F:kinase activity; P:nucleobase-containing compound metabolic process
VvZin03.Ps_151.ver1.0.g270420	F:protein binding
VvZin03.Ps_151.ver1.0.g270430	0
VvZin03.Ps_151.ver1.0.g270440	F:nucleotide binding; F:DNA binding; C:membrane; P:cellular protein modification process; P:DNA metabolic process; F:kinase activity; P:response to stress
VvZin03.Ps_151.ver1.0.g270450	F:carbohydrate binding
VvZin03.Ps_151.ver1.0.g270460	F:nucleotide binding; C:membrane; P:cellular protein modification process; F:carbohydrate binding; F:kinase activity
VvZin03.Ps_151.ver1.0.g270490	F:RNA binding; P:nucleobase-containing compound metabolic process; C:nucleoplasm; F:hydrolase activity
VvZin03.Ps_151.ver1.0.g270610	0
VvZin03.Ps_151.ver1.0.g270620	P:response to endogenous stimulus; P:response to stress
VvZin03.Ps_151.ver1.0.g270660	F:protein binding; C:membrane
VvZin03.Ps_151.ver1.0.g270670	0
VvZin03.Ps_151.ver1.0.g270680	F:protein binding; C:membrane
VvZin03.Ps_151.ver1.0.g270710	F:nucleic acid binding; F:protein binding; C:cytoskeleton; P:cellular component organization
VvZin03.Ps_151.ver1.0.g270760	F:protein binding; C:membrane; F:kinase activity
VvZin03.Ps_151.ver1.0.g270770	C:membrane; F:kinase activity
VvZin03.Ps_151.ver1.0.g270780	0
VvZin03.Ps_151.ver1.0.g270790	F:protein binding
VvZin03.Ps_151.ver1.0.g270800	F:protein binding
VvZin03.Ps_151.ver1.0.g270810	F:nucleotide binding; C:cytoskeleton; F:structural molecule activity; P:cellular process; F:hydrolase activity
VvZin03.Ps_151.ver1.0.g270830	0
VvZin03.Ps_151.ver1.0.g270850	F:DNA binding; P:biosynthetic process; F:transferase activity; C:nucleolus; P:nucleobase-containing compound metabolic process; C:nucleoplasm
VvZin03.Ps_151.ver1.0.g270880	0
VvZin03.Ps_151.ver1.0.g270900	0
VvZin03.Ps_152.ver1.0.g271360	P:transport; C:plasma membrane; F:transporter activity
VvZin03.Ps_152.ver1.0.g271390	F:protein binding
VvZin03.Ps_152.ver1.0.g271430	F:catalytic activity; P:biosynthetic process; F:binding; P:cellular process
VvZin03.Ps_152.ver1.0.g271600	P:response to abiotic stimulus; C:mitochondrion; C:membrane; P:single-organism transport; P:transport; C:plastid
VvZin03.Ps_153.ver1.0.g271970	P:secondary metabolic process; P:biosynthetic process; P:single-organism cellular process; P:single-organism biosynthetic process; C:vacuole; P:cellular process; P:response to stress; F:nucleotide binding; P:response to biotic stimulus; P:response to external stimulus; F:catalytic activity; P:response to endogenous stimulus; C:membrane
VvZin03.Ps_153.ver1.0.g271980	P:secondary metabolic process; F:nucleotide binding; P:response to biotic stimulus; P:response to external stimulus; F:catalytic activity; C:membrane; P:biosynthetic process; P:single-organism cellular process; P:single-organism biosynthetic process; C:vacuole; P:cellular process; P:response to stress
VvZin03.Ps_153.ver1.0.g272040	C:membrane
VvZin03.Ps_153.ver1.0.g272060	C:nucleus; F:protein binding; C:cytoplasm
VvZin03.Ps_153.ver1.0.g272220	C:membrane; P:metabolic process; P:single-organism cellular process; F:binding; P:single-organism metabolic process; P:cellular process; F:hydrolase activity
VvZin03.Ps_153.ver1.0.g272240	F:DNA binding; F:nuclease activity; C:membrane
VvZin03.Ps_153.ver1.0.g272250	F:DNA binding; F:nuclease activity
VvZin03.Ps_153.ver1.0.g272350	C:nucleus; P:catabolic process; C:membrane; P:cellular protein modification process; F:hydrolase activity
VvZin03.Ps_153.ver1.0.g272370	F:catalytic activity; C:membrane; P:cellular component organization; C:thylakoid
VvZin03.Ps_153.ver1.0.g272400	0
VvZin03.Ps_154.ver1.0.g272580	C:membrane
VvZin03.Ps_154.ver1.0.g272830	P:secondary metabolic process; P:catabolic process; P:multicellular organism development; C:vacuole; P:single-organism transport; P:transport; F:transporter activity; C:plasma membrane; C:plastid; P:response to stress; P:single-organism catabolic process; F:nucleotide binding; P:response to biotic stimulus; P:response to external stimulus; C:mitochondrion; P:response to endogenous stimulus; P:cel…
VvZin03.Ps_154.ver1.0.g272890	F:protein binding; C:endosome; P:cellular component organization; C:cytosol; C:endoplasmic reticulum; C:Golgi apparatus; P:transport; C:plasma membrane
VvZin03.Ps_154.ver1.0.g273080	F:nucleotide binding
VvZin03.Ps_154.ver1.0.g273090	P:protein metabolic process; P:catabolic process; P:lipid metabolic process; C:membrane; C:vacuole; F:hydrolase activity
VvZin03.Ps_154.ver1.0.g273100	C:peroxisome; P:carbohydrate metabolic process; C:membrane; P:cellular component organization; C:Golgi apparatus; P:biosynthetic process; P:single-organism biosynthetic process; F:transferase activity; P:nucleobase-containing compound metabolic process; P:single-organism carbohydrate metabolic process; F:hydrolase activity
VvZin03.Ps_154.ver1.0.g273180	F:DNA binding; C:nucleus; F:transcription factor activity, sequence-specific DNA binding; F:protein binding; F:nucleic acid binding transcription factor activity; P:biosynthetic process; P:nucleobase-containing compound metabolic process
VvZin03.Ps_154.ver1.0.g273190	C:nucleus; C:membrane; P:cellular component organization; F:chromatin binding; P:biosynthetic process; P:DNA metabolic process; P:response to stress
VvZin03.Ps_154.ver1.0.g273260	F:nucleic acid binding; F:nucleotide binding; P:response to biotic stimulus; P:response to external stimulus; P:response to endogenous stimulus; P:nucleobase-containing compound metabolic process; P:response to stress; C:plastid; F:hydrolase activity
VvZin03.Ps_154.ver1.0.g273270	F:RNA binding; F:structural molecule activity; C:nucleolus; C:ribosome; C:plastid; P:translation
VvZin03.Ps_154.ver1.0.g273330	P:cellular homeostasis; P:protein metabolic process; P:multicellular organism development; P:signal transduction; P:catabolic process; P:biosynthetic process; P:nucleobase-containing compound metabolic process; C:plasma membrane; P:response to stress; P:single-organism catabolic process; F:nucleotide binding; C:nucleus; F:protein binding; P:cellular component organization; C:cytosol; F:hydrolase …
VvZin03.Ps_155.ver1.0.g273860	F:kinase activity
VvZin03.Ps_155.ver1.0.g273870	0
VvZin03.Ps_155.ver1.0.g273940	C:nucleus; F:catalytic activity; P:biosynthetic process; P:nucleobase-containing compound metabolic process
VvZin03.Ps_155.ver1.0.g273950	P:single-organism transport; P:transport; C:plasma membrane; F:transporter activity
VvZin03.Ps_155.ver1.0.g273990	F:signaling receptor activity; P:cellular protein modification process; F:receptor activity; F:signal transducer activity; P:transport; C:plasma membrane; P:growth; P:response to stress; C:nucleoplasm; F:nucleotide binding; P:response to biotic stimulus; F:protein binding; P:response to external stimulus; C:cytoplasm; F:kinase activity
VvZin03.Ps_155.ver1.0.g274020	C:cytosol; P:biosynthetic process; P:nucleobase-containing compound metabolic process
VvZin03.Ps_155.ver1.0.g274070	F:protein binding
VvZin03.Ps_155.ver1.0.g274300	P:cellular component organization; F:lipid binding; C:plasma membrane
VvZin03.Ps_155.ver1.0.g274410	F:nucleotide binding; F:kinase activity; C:plasma membrane
VvZin03.Ps_156.ver1.0.g275010	C:nucleus; C:membrane; F:nuclease activity; F:binding; P:DNA metabolic process; P:response to stress; P:cell cycle; P:reproduction
VvZin03.Ps_157.ver1.0.g276210	0
VvZin03.Ps_157.ver1.0.g276240	0
VvZin03.Ps_157.ver1.0.g276260	P:embryo development; P:post-embryonic development; P:cellular protein modification process; P:biosynthetic process; P:nucleobase-containing compound metabolic process; C:plastid; P:response to stress; P:reproduction; P:regulation of gene expression, epigenetic; C:nucleoplasm; F:DNA binding; P:response to biotic stimulus; P:response to abiotic stimulus; P:response to external stimulus; P:response…
VvZin03.Ps_157.ver1.0.g276330	C:membrane; P:response to stress
VvZin03.Ps_157.ver1.0.g276380	C:membrane; C:endoplasmic reticulum; F:binding
VvZin03.Ps_158.ver1.0.g277050	F:nucleotide binding; C:membrane; P:transport; P:single-organism transport; F:transporter activity; F:hydrolase activity
VvZin03.Ps_16.ver1.0.g278230	P:multicellular organism development; C:membrane; C:endoplasmic reticulum; C:Golgi apparatus; P:pollination; F:hydrolase activity; C:lysosome
VvZin03.Ps_16.ver1.0.g278240	F:DNA binding; C:nucleus; P:biosynthetic process; P:nucleobase-containing compound metabolic process
VvZin03.Ps_16.ver1.0.g278430	F:nucleotide binding; F:DNA binding; C:nucleus; P:cellular component organization; F:hydrolase activity
VvZin03.Ps_16.ver1.0.g278470	F:catalytic activity; P:signal transduction; C:membrane; P:biosynthetic process; F:binding; C:plastid
VvZin03.Ps_16.ver1.0.g278490	C:plastid
VvZin03.Ps_16.ver1.0.g278510	0
VvZin03.Ps_16.ver1.0.g278530	P:catabolic process; P:post-embryonic development; P:nucleobase-containing compound metabolic process; P:transport; P:regulation of gene expression, epigenetic; P:reproduction; P:translation; C:nucleus; P:response to abiotic stimulus; F:RNA binding; F:protein binding; C:cytoplasm; P:response to endogenous stimulus; F:hydrolase activity
VvZin03.Ps_16.ver1.0.g278540	F:nucleotide binding; F:catalytic activity; P:photosynthesis; P:biosynthetic process; P:single-organism biosynthetic process; C:plastid; C:thylakoid
VvZin03.Ps_16.ver1.0.g278570	P:catabolic process; P:multicellular organism development; P:anatomical structure morphogenesis; P:biosynthetic process; P:single-organism biosynthetic process; C:vacuole; C:plastid; P:single-organism catabolic process; F:nucleotide binding; P:response to abiotic stimulus; P:cell death; C:cytosol; F:carbohydrate binding; P:cellular homeostasis; P:generation of precursor metabolites and energy; P:…
VvZin03.Ps_16.ver1.0.g278620	F:protein binding; C:plastid
VvZin03.Ps_16.ver1.0.g278630	C:endoplasmic reticulum; C:vacuole; P:response to stress; C:proteinaceous extracellular matrix; C:plasma membrane; P:single-organism carbohydrate metabolic process; P:response to biotic stimulus; P:carbohydrate metabolic process; C:extracellular space; P:response to abiotic stimulus; P:response to external stimulus; P:cell death; C:cell wall; F:carbohydrate binding; F:hydrolase activity
VvZin03.Ps_16.ver1.0.g278640	0
VvZin03.Ps_16.ver1.0.g278650	C:endoplasmic reticulum; C:vacuole; P:response to stress; C:proteinaceous extracellular matrix; C:plasma membrane; P:single-organism carbohydrate metabolic process; P:response to biotic stimulus; P:carbohydrate metabolic process; C:extracellular space; P:response to abiotic stimulus; P:response to external stimulus; P:cell death; C:cell wall; F:carbohydrate binding; F:hydrolase activity
VvZin03.Ps_16.ver1.0.g278730	C:nucleus; P:response to external stimulus; F:protein binding; P:post-embryonic development; P:cellular component organization; P:cell differentiation; F:translation factor activity, RNA binding; P:anatomical structure morphogenesis; C:ribosome; P:nucleobase-containing compound metabolic process; P:pollination; P:cell growth
VvZin03.Ps_16.ver1.0.g278830	P:protein metabolic process; P:catabolic process; C:Golgi apparatus; P:anatomical structure morphogenesis; C:nucleolus; C:extracellular region; C:ribosome; P:pollination; P:transport; C:plasma membrane; P:cell cycle; P:response to stress; C:nucleoplasm; F:nucleotide binding; C:nuclear envelope; C:cytoskeleton; F:protein binding; C:cell wall; P:cellular component organization; P:cell differentiati…
VvZin03.Ps_16.ver1.0.g278860	P:metabolic process; F:transferase activity; C:intracellular
VvZin03.Ps_16.ver1.0.g278870	C:membrane; F:kinase activity
VvZin03.Ps_16.ver1.0.g278880	P:multicellular organism development; C:membrane; P:lipid metabolic process; P:cellular protein modification process; C:endoplasmic reticulum; P:biosynthetic process; P:single-organism biosynthetic process; F:kinase activity; P:pollination
VvZin03.Ps_16.ver1.0.g279030	0
VvZin03.Ps_16.ver1.0.g279040	C:endosome; C:membrane; P:cellular component organization; C:cytosol; P:transport
VvZin03.Ps_16.ver1.0.g279250	C:mitochondrion; F:structural molecule activity; C:ribosome; C:plastid; P:translation
VvZin03.Ps_16.ver1.0.g279350	F:DNA binding; C:nucleus; F:protein binding
VvZin03.Ps_16.ver1.0.g279380	0
VvZin03.Ps_16.ver1.0.g279390	P:tropism; P:response to abiotic stimulus; C:endosome; F:protein binding; C:cytoplasm; C:membrane; P:cellular component organization; P:transport
VvZin03.Ps_16.ver1.0.g279420	P:protein metabolic process; C:membrane; F:hydrolase activity
VvZin03.Ps_16.ver1.0.g279430	P:protein metabolic process; C:membrane; F:hydrolase activity
VvZin03.Ps_16.ver1.0.g279490	F:nucleotide binding; C:nucleus; P:signal transduction; C:cytoplasm; P:cellular protein modification process; P:cellular component organization; P:nucleobase-containing compound metabolic process; F:kinase activity; P:response to stress
VvZin03.Ps_16.ver1.0.g279500	C:membrane; P:transport; C:plastid; F:transporter activity
VvZin03.Ps_16.ver1.0.g279520	P:protein metabolic process; C:mitochondrion; C:membrane; C:cytosol; C:extracellular region; F:binding; C:plastid; P:cellular process; F:hydrolase activity
VvZin03.Ps_16.ver1.0.g279530	F:binding
VvZin03.Ps_16.ver1.0.g279540	P:response to biotic stimulus; C:nucleus; P:response to external stimulus; F:RNA binding; P:catabolic process; C:cytoplasm; F:nuclease activity; P:biosynthetic process; P:response to stress
VvZin03.Ps_16.ver1.0.g279550	P:response to biotic stimulus; C:nucleus; P:response to external stimulus; F:RNA binding; P:catabolic process; C:cytoplasm; F:nuclease activity; P:biosynthetic process; P:response to stress
VvZin03.Ps_16.ver1.0.g279600	F:protein binding; P:cellular protein modification process
VvZin03.Ps_16.ver1.0.g279610	0
VvZin03.Ps_16.ver1.0.g279630	F:protein binding; C:cytoplasm; C:membrane; P:transport; F:transporter activity
VvZin03.Ps_16.ver1.0.g279700	P:embryo development; C:membrane; P:post-embryonic development; P:cellular component organization; P:transport; P:single-organism transport; F:transporter activity; C:plastid; P:reproduction; C:thylakoid
VvZin03.Ps_16.ver1.0.g279750	P:transport; C:plasma membrane; F:transporter activity
VvZin03.Ps_16.ver1.0.g279840	F:nucleic acid binding; F:nucleotide binding; C:cytosol; P:biosynthetic process; F:transferase activity; P:nucleobase-containing compound metabolic process
VvZin03.Ps_16.ver1.0.g279910	C:membrane
VvZin03.Ps_16.ver1.0.g279930	F:nucleotide binding; P:single-organism transport; P:transport; C:plasma membrane; F:transporter activity; P:response to stress; F:hydrolase activity
VvZin03.Ps_160.ver1.0.g280180	0
VvZin03.Ps_160.ver1.0.g280220	P:signal transduction; P:post-embryonic development; C:Golgi apparatus; C:endoplasmic reticulum; P:anatomical structure morphogenesis; C:vacuole; P:reproduction; P:single-organism carbohydrate metabolic process; P:carbohydrate metabolic process; P:response to biotic stimulus; P:response to external stimulus; C:endosome; C:membrane; C:cell wall; P:response to endogenous stimulus; P:cell differenti…
VvZin03.Ps_160.ver1.0.g280250	P:response to biotic stimulus; P:response to abiotic stimulus; F:protein binding; P:response to external stimulus; C:cellular_component; P:cellular process
VvZin03.Ps_160.ver1.0.g280260	0
VvZin03.Ps_160.ver1.0.g280270	0
VvZin03.Ps_160.ver1.0.g280300	F:protein binding; F:kinase activity
VvZin03.Ps_160.ver1.0.g280450	C:cytoskeleton; C:membrane; C:Golgi apparatus; P:cellular process
VvZin03.Ps_161.ver1.0.g280970	F:nucleotide binding; F:protein binding; P:signal transduction
VvZin03.Ps_161.ver1.0.g280980	0
VvZin03.Ps_161.ver1.0.g280990	P:carbohydrate metabolic process; C:cytoplasm; C:membrane; P:cellular protein modification process; C:Golgi apparatus; P:biosynthetic process; F:transferase activity; P:single-organism biosynthetic process; P:single-organism carbohydrate metabolic process
VvZin03.Ps_161.ver1.0.g281000	F:nucleotide binding; F:DNA binding; F:hydrolase activity
VvZin03.Ps_161.ver1.0.g281010	F:nucleotide binding; F:DNA binding; C:membrane; F:hydrolase activity
VvZin03.Ps_161.ver1.0.g281020	F:nucleotide binding; F:RNA binding; C:mitochondrion; P:nucleobase-containing compound metabolic process; F:hydrolase activity
VvZin03.Ps_161.ver1.0.g281260	P:secondary metabolic process; F:nucleotide binding; P:catabolic process; F:catalytic activity; C:membrane; P:biosynthetic process; P:single-organism cellular process; P:single-organism biosynthetic process; C:extracellular region; P:cellular process; P:single-organism catabolic process
VvZin03.Ps_161.ver1.0.g281270	0
VvZin03.Ps_161.ver1.0.g281280	F:nucleotide binding; F:catalytic activity; P:metabolic process; P:single-organism metabolic process
VvZin03.Ps_161.ver1.0.g281290	P:secondary metabolic process; P:catabolic process; P:biosynthetic process; P:single-organism cellular process; C:extracellular region; P:single-organism biosynthetic process; P:cellular process; P:single-organism catabolic process; F:nucleic acid binding; F:nucleotide binding; F:protein binding; F:catalytic activity; C:membrane
VvZin03.Ps_161.ver1.0.g281300	0
VvZin03.Ps_161.ver1.0.g281310	F:nucleic acid binding
VvZin03.Ps_161.ver1.0.g281320	F:protein binding; P:signal transduction
VvZin03.Ps_163.ver1.0.g282450	F:nucleotide binding; C:nucleus; F:DNA binding; F:transcription factor activity, sequence-specific DNA binding; P:biosynthetic process; P:nucleobase-containing compound metabolic process
VvZin03.Ps_163.ver1.0.g282460	P:biological_process; C:mitochondrion; F:structural molecule activity; C:ribosome
VvZin03.Ps_163.ver1.0.g282480	F:binding; F:transferase activity
VvZin03.Ps_163.ver1.0.g282490	P:response to biotic stimulus; P:response to abiotic stimulus; P:response to external stimulus; C:cytosol; C:extracellular region; C:plasma membrane; P:response to stress
VvZin03.Ps_163.ver1.0.g282530	C:nucleus; P:protein metabolic process; F:hydrolase activity
VvZin03.Ps_163.ver1.0.g282540	0
VvZin03.Ps_163.ver1.0.g282600	0
VvZin03.Ps_163.ver1.0.g282680	F:catalytic activity; C:membrane; P:metabolic process; P:single-organism metabolic process
VvZin03.Ps_163.ver1.0.g282720	F:catalytic activity; C:plasma membrane
VvZin03.Ps_163.ver1.0.g282800	P:flower development; C:membrane; P:metabolic process; C:vacuole; P:single-organism transport; P:transport; F:transporter activity
VvZin03.Ps_163.ver1.0.g282830	F:nucleotide binding; P:response to abiotic stimulus; C:mitochondrion; P:lipid metabolic process; F:kinase activity; P:nucleobase-containing compound metabolic process; P:response to stress
VvZin03.Ps_163.ver1.0.g282850	C:endosome; P:cellular component organization; C:Golgi apparatus; P:transport; C:intracellular
VvZin03.Ps_163.ver1.0.g282860	C:intracellular
VvZin03.Ps_163.ver1.0.g282890	P:carbohydrate metabolic process; P:response to biotic stimulus; C:extracellular space; P:response to abiotic stimulus; P:catabolic process; P:cell communication; P:response to extracellular stimulus; C:cell wall; C:membrane; P:response to stress; F:hydrolase activity
VvZin03.Ps_163.ver1.0.g282900	P:carbohydrate metabolic process; P:response to biotic stimulus; C:extracellular space; P:response to abiotic stimulus; P:catabolic process; P:cell communication; P:response to extracellular stimulus; C:cell wall; C:membrane; P:response to stress; F:hydrolase activity
VvZin03.Ps_163.ver1.0.g282970	P:carbohydrate metabolic process; C:cytoplasm; C:membrane; P:cellular component organization; C:Golgi apparatus; P:biosynthetic process; P:single-organism biosynthetic process; F:transferase activity; P:pollination; P:single-organism carbohydrate metabolic process
VvZin03.Ps_163.ver1.0.g283000	P:carbohydrate metabolic process; P:response to biotic stimulus; C:extracellular space; P:response to abiotic stimulus; P:catabolic process; P:cell communication; P:response to extracellular stimulus; C:cell wall; C:membrane; F:binding; P:response to stress; F:hydrolase activity
VvZin03.Ps_163.ver1.0.g283010	P:carbohydrate metabolic process; F:hydrolase activity
VvZin03.Ps_163.ver1.0.g283020	P:carbohydrate metabolic process; F:hydrolase activity
VvZin03.Ps_163.ver1.0.g283050	C:nucleolus; P:nucleobase-containing compound metabolic process
VvZin03.Ps_163.ver1.0.g283240	F:nucleotide binding; P:catabolic process; P:cellular protein modification process; F:transferase activity; C:plasma membrane
VvZin03.Ps_163.ver1.0.g283290	P:post-embryonic development; P:anatomical structure morphogenesis; C:plasma membrane; P:cell cycle; C:nuclear envelope; F:nucleotide binding; P:response to biotic stimulus; C:cytoskeleton; P:response to external stimulus; C:cell wall; C:mitochondrion; P:cellular component organization; P:cell differentiation; P:cell growth; F:hydrolase activity
VvZin03.Ps_163.ver1.0.g283370	0
VvZin03.Ps_164.ver1.0.g283500	0
VvZin03.Ps_164.ver1.0.g283510	0
VvZin03.Ps_164.ver1.0.g283520	F:protein binding
VvZin03.Ps_164.ver1.0.g283540	F:DNA binding; P:protein metabolic process; C:endosome; F:protein binding; C:cytoplasm; P:catabolic process; C:membrane; F:structural molecule activity; P:transport; P:single-organism transport; P:cellular process
VvZin03.Ps_165.ver1.0.g283700	0
VvZin03.Ps_165.ver1.0.g283710	F:protein binding
VvZin03.Ps_165.ver1.0.g283720	0
VvZin03.Ps_165.ver1.0.g283870	F:nucleotide binding; F:protein binding; F:kinase activity; C:plasma membrane
VvZin03.Ps_165.ver1.0.g283900	C:membrane; P:transport; F:transporter activity
VvZin03.Ps_165.ver1.0.g283910	C:cytoplasm; C:membrane; P:nucleobase-containing compound metabolic process; F:hydrolase activity
VvZin03.Ps_165.ver1.0.g283920	F:nucleotide binding; C:nucleus; F:protein binding; P:signal transduction; P:cellular protein modification process; C:cytosol; F:signal transducer activity; F:kinase activity; C:plasma membrane
VvZin03.Ps_165.ver1.0.g283930	C:nucleus; F:DNA binding; F:transcription factor activity, sequence-specific DNA binding; F:protein binding; P:signal transduction; P:flower development; P:cellular protein modification process; P:cell differentiation; P:biosynthetic process; P:nucleobase-containing compound metabolic process; F:hydrolase activity
VvZin03.Ps_165.ver1.0.g283940	C:nucleus; P:response to biotic stimulus; P:response to external stimulus; P:catabolic process; C:membrane; P:lipid metabolic process; C:extracellular region; P:response to stress; P:single-organism catabolic process; F:hydrolase activity
VvZin03.Ps_165.ver1.0.g283990	C:membrane
VvZin03.Ps_165.ver1.0.g284000	P:carbohydrate metabolic process; P:protein metabolic process; P:biosynthetic process; P:single-organism cellular process; P:single-organism biosynthetic process; P:cellular process; F:hydrolase activity; P:single-organism carbohydrate metabolic process
VvZin03.Ps_167.ver1.0.g284670	P:cellular homeostasis; P:catabolic process; C:extracellular region; P:nucleobase-containing compound metabolic process; P:response to stress; C:plastid; C:thylakoid; P:carbohydrate metabolic process; P:response to abiotic stimulus; F:protein binding; C:cell wall; C:membrane; P:response to endogenous stimulus; P:cellular component organization; C:cytosol; F:enzyme regulator activity
VvZin03.Ps_167.ver1.0.g284780	0
VvZin03.Ps_167.ver1.0.g284830	C:membrane
VvZin03.Ps_167.ver1.0.g284870	F:nucleotide binding; C:Golgi apparatus; C:vacuole; C:plasma membrane; F:hydrolase activity
VvZin03.Ps_167.ver1.0.g285030	F:RNA binding; C:plastid
VvZin03.Ps_167.ver1.0.g285050	P:embryo development; P:response to biotic stimulus; P:response to external stimulus; C:cytoplasm; F:catalytic activity; P:flower development; P:lipid metabolic process; P:cell differentiation; P:biosynthetic process; F:binding; P:single-organism biosynthetic process
VvZin03.Ps_167.ver1.0.g285060	P:embryo development; P:response to biotic stimulus; P:response to external stimulus; C:cytoplasm; F:catalytic activity; P:flower development; P:lipid metabolic process; P:cell differentiation; P:biosynthetic process; F:binding; P:single-organism biosynthetic process
VvZin03.Ps_167.ver1.0.g285090	F:RNA binding; C:mitochondrion; F:structural molecule activity; C:ribosome; C:plastid; P:translation
VvZin03.Ps_167.ver1.0.g285100	F:nucleotide binding; F:protein binding; C:cytoskeleton; C:cytoplasm; P:cellular component organization; P:cell cycle; F:hydrolase activity
VvZin03.Ps_167.ver1.0.g285120	C:cytosol; P:biosynthetic process; F:binding; P:single-organism biosynthetic process; P:nucleobase-containing compound metabolic process; C:plastid; F:hydrolase activity
VvZin03.Ps_168.ver1.0.g285350	0
VvZin03.Ps_168.ver1.0.g285370	0
VvZin03.Ps_168.ver1.0.g285380	C:membrane
VvZin03.Ps_169.ver1.0.g285570	0
VvZin03.Ps_169.ver1.0.g285660	F:RNA binding; C:cell wall; C:membrane; F:structural molecule activity; C:cytosol; C:nucleolus; C:ribosome; C:vacuole; C:plastid; P:translation
VvZin03.Ps_169.ver1.0.g285830	F:catalytic activity; C:membrane
VvZin03.Ps_17.ver1.0.g286010	F:DNA binding; P:biosynthetic process; F:transferase activity; C:nucleolus; P:nucleobase-containing compound metabolic process; C:nucleoplasm
VvZin03.Ps_17.ver1.0.g286040	C:cell; P:cellular protein modification process; F:binding; F:hydrolase activity
VvZin03.Ps_17.ver1.0.g286060	P:post-embryonic development; P:metabolic process; P:anatomical structure morphogenesis; F:chromatin binding; P:response to stress; P:reproduction; F:nucleotide binding; C:nucleus; F:DNA binding; P:response to abiotic stimulus; F:protein binding; P:cellular component organization; P:cell growth; F:hydrolase activity
VvZin03.Ps_17.ver1.0.g286160	F:nucleotide binding; C:peroxisome; P:response to abiotic stimulus; F:catalytic activity; P:multicellular organism development; P:lipid metabolic process; C:membrane; P:single-organism cellular process; P:cellular process; P:response to stress
VvZin03.Ps_17.ver1.0.g286190	F:molecular_function; C:plasma membrane
VvZin03.Ps_17.ver1.0.g286220	C:membrane; P:cellular component organization; C:endoplasmic reticulum; P:single-organism transport; P:transport
VvZin03.Ps_17.ver1.0.g286330	P:cell death; P:signal transduction; P:multicellular organism development; F:catalytic activity; C:cell wall; C:membrane; P:response to endogenous stimulus; P:biosynthetic process; C:extracellular region; F:receptor binding; P:transport
VvZin03.Ps_17.ver1.0.g286340	F:nucleotide binding; P:cellular protein modification process; P:pollen-pistil interaction; F:carbohydrate binding; F:kinase activity; C:plasma membrane
VvZin03.Ps_17.ver1.0.g286350	F:nucleotide binding; C:membrane; P:pollen-pistil interaction; F:kinase activity
VvZin03.Ps_17.ver1.0.g286520	F:DNA binding; P:protein metabolic process; P:biosynthetic process; F:transferase activity; P:cellular process; F:hydrolase activity
VvZin03.Ps_17.ver1.0.g286540	F:catalytic activity; P:biosynthetic process; P:single-organism cellular process; P:single-organism biosynthetic process; P:cellular process
VvZin03.Ps_17.ver1.0.g286570	0
VvZin03.Ps_17.ver1.0.g286580	0
VvZin03.Ps_17.ver1.0.g286720	0
VvZin03.Ps_17.ver1.0.g286780	C:membrane; P:single-organism transport; P:transport; C:plastid; F:transporter activity
VvZin03.Ps_17.ver1.0.g286860	C:membrane; F:lipid binding; P:single-organism transport; P:transport; F:hydrolase activity
VvZin03.Ps_17.ver1.0.g286880	F:transferase activity
VvZin03.Ps_17.ver1.0.g286920	F:nucleotide binding; C:nucleus; P:response to abiotic stimulus; P:catabolic process; P:multicellular organism development; P:signal transduction; C:mitochondrion; P:response to endogenous stimulus; P:cellular component organization; P:nucleobase-containing compound metabolic process; P:response to stress; F:hydrolase activity
VvZin03.Ps_17.ver1.0.g286980	F:nucleotide binding; P:signal transduction; P:cellular protein modification process; F:kinase activity; F:signal transducer activity; C:intracellular; C:plasma membrane
VvZin03.Ps_17.ver1.0.g287000	F:protein binding; C:membrane; F:kinase activity
VvZin03.Ps_17.ver1.0.g287230	0
VvZin03.Ps_17.ver1.0.g287300	P:multicellular organism development; C:Golgi apparatus; C:endoplasmic reticulum; P:biosynthetic process; P:transport; P:nucleobase-containing compound metabolic process; C:plasma membrane; F:transporter activity; P:reproduction; F:nucleotide binding; F:DNA binding; P:response to biotic stimulus; F:transcription factor activity, sequence-specific DNA binding; F:protein binding; P:response to exte…
VvZin03.Ps_17.ver1.0.g287310	F:nucleotide binding; C:endoplasmic reticulum; P:transport; F:transporter activity; C:plasma membrane; F:hydrolase activity
VvZin03.Ps_17.ver1.0.g287350	P:multicellular organism development; C:Golgi apparatus; C:endoplasmic reticulum; P:biosynthetic process; P:transport; P:nucleobase-containing compound metabolic process; C:plasma membrane; F:transporter activity; P:reproduction; F:nucleotide binding; F:DNA binding; F:transcription factor activity, sequence-specific DNA binding; F:protein binding; F:hydrolase activity
VvZin03.Ps_17.ver1.0.g287360	P:multicellular organism development; C:Golgi apparatus; C:endoplasmic reticulum; P:biosynthetic process; P:transport; P:nucleobase-containing compound metabolic process; C:plasma membrane; F:transporter activity; P:reproduction; F:nucleotide binding; F:DNA binding; P:response to biotic stimulus; F:transcription factor activity, sequence-specific DNA binding; F:protein binding; P:response to exte…
VvZin03.Ps_17.ver1.0.g287390	F:protein binding; C:endoplasmic reticulum; P:cellular process
VvZin03.Ps_17.ver1.0.g287400	F:RNA binding; F:protein binding; F:nuclease activity; C:intracellular
VvZin03.Ps_17.ver1.0.g287410	C:membrane; F:hydrolase activity
VvZin03.Ps_17.ver1.0.g287420	F:nucleotide binding; C:membrane
VvZin03.Ps_17.ver1.0.g287430	P:multicellular organism development; C:Golgi apparatus; C:endoplasmic reticulum; P:biosynthetic process; P:transport; P:nucleobase-containing compound metabolic process; C:plasma membrane; F:transporter activity; P:reproduction; F:nucleotide binding; F:DNA binding; P:response to biotic stimulus; F:transcription factor activity, sequence-specific DNA binding; F:protein binding; P:response to exte…
VvZin03.Ps_17.ver1.0.g287440	C:membrane; F:hydrolase activity
VvZin03.Ps_17.ver1.0.g287450	F:nucleotide binding
VvZin03.Ps_17.ver1.0.g287560	P:catabolic process; P:signal transduction; P:post-embryonic development; F:nuclease activity; P:cellular protein modification process; P:biosynthetic process; P:DNA metabolic process; F:signal transducer activity; P:single-organism transport; P:transport; C:intracellular; C:plasma membrane
VvZin03.Ps_17.ver1.0.g287580	P:generation of precursor metabolites and energy; P:catabolic process; P:post-embryonic development; P:biosynthetic process; P:single-organism biosynthetic process; P:nucleobase-containing compound metabolic process; C:plastid; P:reproduction; P:single-organism catabolic process; P:single-organism carbohydrate metabolic process; F:nucleotide binding; P:carbohydrate metabolic process; P:lipid meta…
VvZin03.Ps_17.ver1.0.g287610	C:nucleus; P:flower development; P:cellular component organization; F:binding; P:growth
VvZin03.Ps_17.ver1.0.g287660	C:nucleus; P:protein metabolic process; P:cellular component organization; C:vacuole; C:plastid; F:hydrolase activity
VvZin03.Ps_17.ver1.0.g287680	0
VvZin03.Ps_17.ver1.0.g287690	0
VvZin03.Ps_17.ver1.0.g287750	P:carbohydrate metabolic process; P:catabolic process; C:membrane; P:cellular protein modification process; C:endoplasmic reticulum; P:biosynthetic process; F:binding; P:response to stress; P:single-organism catabolic process; F:hydrolase activity
VvZin03.Ps_17.ver1.0.g287870	F:DNA binding; F:RNA binding; P:biosynthetic process; F:transferase activity; C:nucleolus; P:nucleobase-containing compound metabolic process; C:nucleoplasm
VvZin03.Ps_17.ver1.0.g287950	0
VvZin03.Ps_17.ver1.0.g288020	C:nucleus; F:RNA binding; P:multicellular organism development; P:cell differentiation; C:cytosol; C:plasma membrane; P:reproduction
VvZin03.Ps_17.ver1.0.g288030	P:catabolic process; C:membrane; C:endoplasmic reticulum; F:binding; P:nucleobase-containing compound metabolic process; F:hydrolase activity; P:single-organism catabolic process
VvZin03.Ps_17.ver1.0.g288040	F:nucleotide binding; F:DNA binding; C:nucleus; P:DNA metabolic process; P:response to stress
VvZin03.Ps_17.ver1.0.g288070	F:nucleotide binding
VvZin03.Ps_17.ver1.0.g288080	0
VvZin03.Ps_17.ver1.0.g288110	0
VvZin03.Ps_17.ver1.0.g288150	P:response to biotic stimulus; P:response to external stimulus; C:cell wall; F:enzyme regulator activity; P:response to stress; F:hydrolase activity
VvZin03.Ps_17.ver1.0.g288190	P:carbohydrate metabolic process; P:cellular component organization; C:Golgi apparatus; P:biosynthetic process; P:single-organism biosynthetic process; F:transferase activity; P:nucleobase-containing compound metabolic process; C:plasma membrane; P:cell cycle; P:single-organism carbohydrate metabolic process
VvZin03.Ps_17.ver1.0.g288200	0
VvZin03.Ps_17.ver1.0.g288230	P:carbohydrate metabolic process; C:membrane; P:cellular component organization; P:biosynthetic process; F:transferase activity; P:single-organism biosynthetic process; P:nucleobase-containing compound metabolic process; P:single-organism carbohydrate metabolic process
VvZin03.Ps_17.ver1.0.g288270	F:nucleic acid binding; C:nucleus
VvZin03.Ps_17.ver1.0.g288310	F:nucleic acid binding; F:nucleotide binding; C:nucleus; C:membrane; P:cellular component organization; P:DNA metabolic process; F:transferase activity; P:response to stress; C:plastid; F:hydrolase activity
VvZin03.Ps_17.ver1.0.g288330	P:catabolic process; P:multicellular organism development; P:anatomical structure morphogenesis; P:single-organism catabolic process; C:nucleus; C:peroxisome; P:response to abiotic stimulus; F:catalytic activity; P:lipid metabolic process; C:membrane; P:response to endogenous stimulus; P:cell differentiation; C:cytosol; P:cell growth
VvZin03.Ps_17.ver1.0.g288340	C:nucleus; P:cellular component organization
VvZin03.Ps_17.ver1.0.g288360	C:membrane; C:endoplasmic reticulum; C:Golgi apparatus
VvZin03.Ps_170.ver1.0.g288730	P:multicellular organism development; F:catalytic activity; C:membrane; F:binding
VvZin03.Ps_170.ver1.0.g288750	F:DNA binding; C:nucleus; F:transcription factor activity, sequence-specific DNA binding; P:response to abiotic stimulus; C:cytoplasm; P:response to endogenous stimulus; F:nucleic acid binding transcription factor activity; P:cell differentiation; P:biosynthetic process; P:nucleobase-containing compound metabolic process; P:response to stress
VvZin03.Ps_170.ver1.0.g288770	F:carbohydrate binding; P:single-organism transport; P:transport; C:plasma membrane; F:transporter activity
VvZin03.Ps_170.ver1.0.g288790	C:membrane; C:endoplasmic reticulum; P:transport
VvZin03.Ps_170.ver1.0.g288820	C:membrane; P:metabolic process; P:post-embryonic development; C:endoplasmic reticulum; C:Golgi apparatus; P:single-organism transport; P:transport; P:cellular process; P:reproduction
VvZin03.Ps_170.ver1.0.g288830	F:protein binding; P:cellular component organization
VvZin03.Ps_170.ver1.0.g288890	F:catalytic activity; P:biosynthetic process; P:single-organism biosynthetic process; P:nucleobase-containing compound metabolic process; C:plastid
VvZin03.Ps_170.ver1.0.g288980	C:peroxisome; C:mitochondrion; C:membrane; P:cellular component organization; C:vacuole; P:transport; P:single-organism transport; F:transporter activity
VvZin03.Ps_170.ver1.0.g289010	C:membrane
VvZin03.Ps_170.ver1.0.g289040	C:mitochondrion; P:lipid metabolic process; P:biosynthetic process; P:single-organism cellular process; F:binding; F:transferase activity; P:single-organism biosynthetic process; P:cellular process; F:hydrolase activity
VvZin03.Ps_170.ver1.0.g289080	P:response to biotic stimulus; P:response to abiotic stimulus; F:RNA binding; F:protein binding; P:response to external stimulus; P:catabolic process; P:signal transduction; C:cytoplasm; P:response to endogenous stimulus; C:nucleolus; P:nucleobase-containing compound metabolic process; P:response to stress
VvZin03.Ps_171.ver1.0.g289440	P:embryo development; C:nucleus; F:protein binding; P:signal transduction; F:catalytic activity; P:post-embryonic development; P:response to endogenous stimulus; C:cytosol; P:anatomical structure morphogenesis; P:biosynthetic process; P:nucleobase-containing compound metabolic process; P:reproduction
VvZin03.Ps_171.ver1.0.g289460	C:cellular_component
VvZin03.Ps_171.ver1.0.g289500	0
VvZin03.Ps_171.ver1.0.g289510	0
VvZin03.Ps_171.ver1.0.g289530	C:mitochondrion; C:membrane; P:single-organism transport; P:transport; C:plastid; F:transporter activity
VvZin03.Ps_171.ver1.0.g289540	F:nucleotide binding; P:carbohydrate metabolic process; P:catabolic process; F:kinase activity; P:nucleobase-containing compound metabolic process; F:hydrolase activity; P:single-organism catabolic process; P:single-organism carbohydrate metabolic process
VvZin03.Ps_171.ver1.0.g289560	C:membrane
VvZin03.Ps_171.ver1.0.g289590	F:RNA binding; F:protein binding; F:nuclease activity; C:intracellular
VvZin03.Ps_171.ver1.0.g289670	F:nucleic acid binding; F:nuclease activity
VvZin03.Ps_171.ver1.0.g289690	C:nucleus; P:cellular component organization; P:biosynthetic process; P:nucleobase-containing compound metabolic process
VvZin03.Ps_171.ver1.0.g289730	F:nucleotide binding; C:membrane; P:transport; C:plastid; F:transporter activity; F:hydrolase activity
VvZin03.Ps_171.ver1.0.g289740	C:nucleus; F:nuclease activity
VvZin03.Ps_172.ver1.0.g289980	F:binding
VvZin03.Ps_172.ver1.0.g289990	F:carbohydrate binding
VvZin03.Ps_172.ver1.0.g290000	0
VvZin03.Ps_172.ver1.0.g290010	F:nucleotide binding; P:cellular protein modification process; F:kinase activity
VvZin03.Ps_172.ver1.0.g290020	F:nucleotide binding; C:plastid; F:hydrolase activity
VvZin03.Ps_172.ver1.0.g290030	F:carbohydrate binding
VvZin03.Ps_172.ver1.0.g290150	F:carbohydrate binding
VvZin03.Ps_172.ver1.0.g290160	F:nucleotide binding; P:signal transduction; P:cellular protein modification process; F:kinase activity; C:plasma membrane
VvZin03.Ps_173.ver1.0.g290340	0
VvZin03.Ps_173.ver1.0.g290350	F:nucleotide binding; C:nucleus; F:RNA binding; C:membrane; P:nucleobase-containing compound metabolic process; P:transport; F:transporter activity; F:hydrolase activity
VvZin03.Ps_173.ver1.0.g290370	C:nucleus; F:protein binding; F:RNA binding; P:post-embryonic development; P:nucleobase-containing compound metabolic process; P:reproduction
VvZin03.Ps_173.ver1.0.g290420	P:embryo development; C:nucleus; F:protein binding; C:cytoplasm; P:post-embryonic development; P:cellular component organization; P:cell differentiation; P:nucleobase-containing compound metabolic process; P:reproduction; P:growth
VvZin03.Ps_173.ver1.0.g290440	F:nucleotide binding; F:RNA binding; F:catalytic activity; C:cytosol; P:nucleobase-containing compound metabolic process; P:translation
VvZin03.Ps_173.ver1.0.g290450	C:endoplasmic reticulum; C:Golgi apparatus; P:single-organism cellular process; P:biosynthetic process; P:single-organism biosynthetic process; P:cellular process; P:response to stress; P:response to biotic stimulus; C:nucleus; P:response to abiotic stimulus; P:response to external stimulus; P:lipid metabolic process; P:response to endogenous stimulus; C:membrane; F:hydrolase activity
VvZin03.Ps_173.ver1.0.g290460	F:transferase activity
VvZin03.Ps_173.ver1.0.g290470	P:embryo development; C:nucleus; P:post-embryonic development; P:cell differentiation; P:single-organism transport; P:transport; F:kinase activity; P:reproduction
VvZin03.Ps_173.ver1.0.g290510	C:cytoskeleton; F:protein binding; C:cytoplasm; P:cellular component organization; P:anatomical structure morphogenesis
VvZin03.Ps_173.ver1.0.g290520	C:membrane; F:transferase activity
VvZin03.Ps_174.ver1.0.g290620	P:cellular protein modification process; P:biosynthetic process; F:transferase activity; C:plastid
VvZin03.Ps_174.ver1.0.g290630	F:nucleotide binding
VvZin03.Ps_174.ver1.0.g290660	F:DNA binding
VvZin03.Ps_174.ver1.0.g290700	F:protein binding
VvZin03.Ps_174.ver1.0.g290710	0
VvZin03.Ps_174.ver1.0.g290730	F:protein binding
VvZin03.Ps_174.ver1.0.g290750	F:protein binding; P:catabolic process; P:post-embryonic development; P:response to endogenous stimulus; P:cellular protein modification process; P:anatomical structure morphogenesis; P:biosynthetic process; F:transferase activity
VvZin03.Ps_174.ver1.0.g290800	F:nucleotide binding; P:multicellular organism development; P:lipid metabolic process; C:membrane; P:cellular component organization; P:biosynthetic process; P:single-organism biosynthetic process; F:kinase activity; C:vacuole
VvZin03.Ps_175.ver1.0.g290900	P:multicellular organism development; C:cell wall; P:cellular component organization; F:translation factor activity, RNA binding; C:ribosome; C:plastid
VvZin03.Ps_175.ver1.0.g291000	F:DNA binding; C:membrane; C:plastid; C:thylakoid
VvZin03.Ps_175.ver1.0.g291010	P:protein metabolic process; C:extracellular space; P:signal transduction; P:catabolic process; C:cell wall; P:response to endogenous stimulus; C:membrane; C:vacuole; F:hydrolase activity
VvZin03.Ps_175.ver1.0.g291070	P:embryo development; P:protein metabolic process; P:lipid metabolic process; P:post-embryonic development; C:membrane; P:biosynthetic process; P:single-organism cellular process; F:transferase activity; P:single-organism biosynthetic process; P:cellular process; C:plastid; P:reproduction
VvZin03.Ps_175.ver1.0.g291110	C:plasma membrane
VvZin03.Ps_175.ver1.0.g291140	C:nucleus; F:protein binding; C:cytoplasm; P:cellular component organization
VvZin03.Ps_175.ver1.0.g291390	0
VvZin03.Ps_175.ver1.0.g291410	P:multicellular organism development; C:plasma membrane; P:response to stress; F:hydrolase activity
VvZin03.Ps_175.ver1.0.g291470	F:nucleotide binding; C:nucleus; P:response to abiotic stimulus; P:signal transduction; C:membrane; P:cellular protein modification process; C:vacuole; F:kinase activity
VvZin03.Ps_175.ver1.0.g291500	0
VvZin03.Ps_175.ver1.0.g291530	P:lipid metabolic process; C:membrane; P:cellular component organization; C:cytosol
VvZin03.Ps_175.ver1.0.g291550	C:peroxisome; P:multicellular organism development; C:mitochondrion; C:membrane; P:biosynthetic process; P:single-organism cellular process; F:binding; P:single-organism biosynthetic process; F:transferase activity; C:plastid; P:cellular process
VvZin03.Ps_175.ver1.0.g291560	P:secondary metabolic process; P:catabolic process; C:Golgi apparatus; P:biosynthetic process; P:single-organism cellular process; F:binding; P:single-organism biosynthetic process; P:response to stress; P:cellular process; P:response to biotic stimulus; P:response to external stimulus; F:catalytic activity; C:cell wall; C:membrane; C:cytosol; C:extracellular matrix
VvZin03.Ps_175.ver1.0.g291570	P:secondary metabolic process; P:catabolic process; C:Golgi apparatus; P:biosynthetic process; P:single-organism cellular process; F:binding; P:single-organism biosynthetic process; P:response to stress; P:cellular process; P:response to biotic stimulus; P:response to external stimulus; F:catalytic activity; C:cell wall; C:membrane; C:cytosol; C:extracellular matrix
VvZin03.Ps_175.ver1.0.g291610	F:catalytic activity; P:DNA metabolic process; F:binding; P:response to stress
VvZin03.Ps_175.ver1.0.g291650	0
VvZin03.Ps_176.ver1.0.g291810	P:flower development; P:cellular component organization; P:cellular protein modification process; P:biosynthetic process; F:transferase activity; F:binding; P:nucleobase-containing compound metabolic process; C:nucleoplasm
VvZin03.Ps_176.ver1.0.g291820	F:DNA binding; C:nucleus; P:nucleobase-containing compound metabolic process; C:plastid; P:translation
VvZin03.Ps_176.ver1.0.g291830	C:membrane
VvZin03.Ps_176.ver1.0.g291870	0
VvZin03.Ps_176.ver1.0.g291960	F:DNA binding; F:protein binding
VvZin03.Ps_176.ver1.0.g292010	F:RNA binding; C:membrane; C:cytosol; P:transport; F:transporter activity
VvZin03.Ps_176.ver1.0.g292360	F:nucleotide binding; P:biosynthetic process; P:DNA metabolic process; C:intracellular; F:hydrolase activity
VvZin03.Ps_176.ver1.0.g292420	0
VvZin03.Ps_177.ver1.0.g292590	C:plasma membrane
VvZin03.Ps_177.ver1.0.g292630	P:protein metabolic process; P:generation of precursor metabolites and energy; P:transport; P:single-organism transport; F:transporter activity; C:plastid; C:thylakoid; P:response to biotic stimulus; P:response to abiotic stimulus; P:response to external stimulus; C:mitochondrion; C:membrane; P:photosynthesis
VvZin03.Ps_177.ver1.0.g292950	C:membrane; P:transport; F:transporter activity
VvZin03.Ps_177.ver1.0.g293020	F:protein binding; P:multicellular organism development; C:membrane; P:cellular component organization; C:endoplasmic reticulum; P:anatomical structure morphogenesis
VvZin03.Ps_177.ver1.0.g293030	C:nucleus; P:cellular protein modification process; F:transferase activity; P:nucleobase-containing compound metabolic process; F:hydrolase activity
VvZin03.Ps_177.ver1.0.g293040	F:nucleotide binding; C:nucleus; P:cellular protein modification process; P:biosynthetic process; P:DNA metabolic process; F:transferase activity; P:response to stress; F:hydrolase activity
VvZin03.Ps_178.ver1.0.g293450	0
VvZin03.Ps_178.ver1.0.g293640	C:nucleus; F:protein binding
VvZin03.Ps_179.ver1.0.g294080	P:metabolic process; P:single-organism cellular process; F:transferase activity; P:cellular process; C:intracellular
VvZin03.Ps_179.ver1.0.g294130	C:membrane; C:plastid; C:thylakoid
VvZin03.Ps_179.ver1.0.g294140	C:membrane; C:plastid; C:thylakoid
VvZin03.Ps_179.ver1.0.g294160	C:membrane
VvZin03.Ps_179.ver1.0.g294190	F:nucleotide binding; F:protein binding; P:signal transduction
VvZin03.Ps_179.ver1.0.g294220	0
VvZin03.Ps_179.ver1.0.g294230	C:mitochondrion; C:membrane; C:plastid
VvZin03.Ps_179.ver1.0.g294270	C:membrane; F:binding; C:plastid; F:hydrolase activity
VvZin03.Ps_179.ver1.0.g294290	C:membrane; C:Golgi apparatus; C:endoplasmic reticulum; P:transport
VvZin03.Ps_18.ver1.0.g294740	0
VvZin03.Ps_18.ver1.0.g294980	F:nucleotide binding
VvZin03.Ps_18.ver1.0.g294990	F:nucleotide binding; P:signal transduction; C:plasma membrane; P:response to stress
VvZin03.Ps_18.ver1.0.g295000	F:nucleotide binding; P:signal transduction; C:plasma membrane; P:response to stress
VvZin03.Ps_18.ver1.0.g295010	F:protein binding; C:cytoplasm; P:response to extracellular stimulus; C:membrane; P:transport; P:response to stress
VvZin03.Ps_18.ver1.0.g295020	0
VvZin03.Ps_18.ver1.0.g295030	F:transcription factor activity, sequence-specific DNA binding; P:response to abiotic stimulus; F:protein binding; P:post-embryonic development; P:cellular protein modification process; P:cellular component organization; P:biosynthetic process; P:nucleobase-containing compound metabolic process; P:regulation of gene expression, epigenetic; P:response to stress; P:reproduction; C:nucleoplasm
VvZin03.Ps_18.ver1.0.g295120	F:protein binding; P:signal transduction; C:membrane; P:response to stress
VvZin03.Ps_18.ver1.0.g295130	F:protein binding; P:signal transduction; C:membrane; P:response to stress
VvZin03.Ps_18.ver1.0.g295140	0
VvZin03.Ps_18.ver1.0.g295150	F:protein binding; C:membrane; F:kinase activity
VvZin03.Ps_18.ver1.0.g295160	F:protein binding; C:membrane
VvZin03.Ps_18.ver1.0.g295220	C:nucleus; P:protein metabolic process; F:protein binding; P:catabolic process; C:membrane; C:vacuole; P:cellular process
VvZin03.Ps_18.ver1.0.g295270	0
VvZin03.Ps_18.ver1.0.g295360	P:cellular homeostasis; F:catalytic activity; C:membrane; C:endoplasmic reticulum
VvZin03.Ps_18.ver1.0.g295370	F:nucleotide binding; F:catalytic activity; P:catabolic process; C:mitochondrion; P:lipid metabolic process; P:single-organism cellular process; P:cellular process; P:single-organism catabolic process
VvZin03.Ps_18.ver1.0.g295420	C:cytoplasm; C:membrane
VvZin03.Ps_18.ver1.0.g295520	P:transport; C:intracellular
VvZin03.Ps_18.ver1.0.g295630	C:membrane; C:vacuole
VvZin03.Ps_18.ver1.0.g295740	0
VvZin03.Ps_18.ver1.0.g295780	C:cytoplasm; P:cellular component organization
VvZin03.Ps_18.ver1.0.g295800	P:protein metabolic process; P:lipid metabolic process; C:membrane; P:biosynthetic process; P:single-organism cellular process; F:transferase activity; P:single-organism biosynthetic process; P:cellular process
VvZin03.Ps_18.ver1.0.g295810	F:nucleotide binding; C:nucleus; P:response to abiotic stimulus; F:catalytic activity; C:cytosol; C:plasma membrane; P:response to stress
VvZin03.Ps_18.ver1.0.g296100	0
VvZin03.Ps_18.ver1.0.g296120	0
VvZin03.Ps_18.ver1.0.g296190	C:membrane; C:cytosol; P:transport; F:transporter activity
VvZin03.Ps_18.ver1.0.g296230	F:catalytic activity; C:membrane; P:metabolic process; P:single-organism metabolic process
VvZin03.Ps_18.ver1.0.g296250	P:carbohydrate metabolic process; P:generation of precursor metabolites and energy; P:post-embryonic development; P:biosynthetic process; F:transferase activity; F:binding; P:single-organism biosynthetic process; C:plastid; F:hydrolase activity; P:single-organism carbohydrate metabolic process
VvZin03.Ps_18.ver1.0.g296260	C:cytoplasm; P:catabolic process; C:membrane; F:binding; P:nucleobase-containing compound metabolic process; P:translation
VvZin03.Ps_18.ver1.0.g296270	C:nucleus; F:RNA binding; C:cytoplasm; P:catabolic process; F:nuclease activity; P:regulation of gene expression, epigenetic
VvZin03.Ps_18.ver1.0.g296300	P:cellular component organization; C:intracellular; P:cell cycle
VvZin03.Ps_18.ver1.0.g296310	P:cellular component organization; C:intracellular; P:cell cycle
VvZin03.Ps_18.ver1.0.g296320	F:catalytic activity; C:membrane; P:response to stress
VvZin03.Ps_180.ver1.0.g296560	P:generation of precursor metabolites and energy; P:catabolic process; P:photosynthesis; P:biosynthetic process; F:binding; F:transferase activity; P:single-organism biosynthetic process; P:single-organism catabolic process
VvZin03.Ps_180.ver1.0.g296570	0
VvZin03.Ps_180.ver1.0.g296740	P:protein metabolic process; P:catabolic process; F:catalytic activity; C:membrane; P:single-organism cellular process; C:plastid; P:cellular process; C:thylakoid; P:single-organism catabolic process
VvZin03.Ps_180.ver1.0.g296750	C:nucleus; F:DNA binding
VvZin03.Ps_181.ver1.0.g297350	F:DNA binding; P:response to abiotic stimulus; P:biosynthetic process; F:transferase activity; P:DNA metabolic process; P:response to stress; C:intracellular
VvZin03.Ps_181.ver1.0.g297360	C:nucleus; F:DNA binding; F:transcription factor activity, sequence-specific DNA binding; F:nucleic acid binding transcription factor activity; P:cell differentiation; P:biosynthetic process; P:nucleobase-containing compound metabolic process
VvZin03.Ps_181.ver1.0.g297400	C:nucleus; F:DNA binding; C:membrane; P:biosynthetic process; P:nucleobase-containing compound metabolic process
VvZin03.Ps_181.ver1.0.g297500	C:nucleus; F:RNA binding
VvZin03.Ps_181.ver1.0.g297540	P:embryo development; P:carbohydrate metabolic process; P:post-embryonic development; C:cytosol; P:biosynthetic process; F:transferase activity; P:nucleobase-containing compound metabolic process; C:plasma membrane; P:reproduction; P:single-organism carbohydrate metabolic process
VvZin03.Ps_181.ver1.0.g297570	P:response to abiotic stimulus; C:membrane; C:mitochondrion; P:biosynthetic process; F:transferase activity; P:single-organism biosynthetic process; P:nucleobase-containing compound metabolic process; C:plastid; P:response to stress; F:hydrolase activity
VvZin03.Ps_181.ver1.0.g297620	F:nucleotide binding; F:protein binding; C:cytoplasm; P:signal transduction; C:membrane; P:cellular protein modification process; F:kinase activity; F:signal transducer activity
VvZin03.Ps_181.ver1.0.g297640	P:multicellular organism development; P:single-organism cellular process; P:single-organism transport; P:transport; C:plasma membrane; F:transporter activity; P:cellular process
VvZin03.Ps_181.ver1.0.g297680	C:membrane; C:cytosol; C:Golgi apparatus; P:transport
VvZin03.Ps_181.ver1.0.g297690	F:protein binding
VvZin03.Ps_181.ver1.0.g297700	F:protein binding
VvZin03.Ps_181.ver1.0.g297710	F:protein binding; P:signal transduction; C:membrane
VvZin03.Ps_181.ver1.0.g297760	C:nucleus; C:membrane; P:cellular component organization; P:cell differentiation; C:endoplasmic reticulum; P:anatomical structure morphogenesis; P:biosynthetic process; P:nucleobase-containing compound metabolic process; P:cell growth
VvZin03.Ps_181.ver1.0.g297780	C:endosome; F:protein binding; C:membrane; P:cellular component organization; P:cell differentiation; C:cytosol; C:Golgi apparatus; P:anatomical structure morphogenesis; P:transport; P:pollination; P:cell growth
VvZin03.Ps_181.ver1.0.g297790	F:catalytic activity; C:membrane; F:binding; C:plastid; P:cellular process; C:thylakoid
VvZin03.Ps_182.ver1.0.g297990	F:catalytic activity; P:cellular protein modification process
VvZin03.Ps_182.ver1.0.g298070	0
VvZin03.Ps_182.ver1.0.g298080	F:nucleic acid binding
VvZin03.Ps_183.ver1.0.g298440	F:nucleotide binding; F:catalytic activity; P:biosynthetic process; P:single-organism biosynthetic process; P:nucleobase-containing compound metabolic process; C:plastid
VvZin03.Ps_183.ver1.0.g298450	P:signal transduction; P:flower development; C:membrane; P:response to endogenous stimulus; P:cellular protein modification process; C:endoplasmic reticulum; F:transferase activity
VvZin03.Ps_184.ver1.0.g298740	P:response to abiotic stimulus; P:generation of precursor metabolites and energy; F:catalytic activity; C:membrane; P:post-embryonic development; P:lipid metabolic process; P:cellular component organization; P:biosynthetic process; F:binding; P:single-organism biosynthetic process
VvZin03.Ps_184.ver1.0.g298840	F:nucleotide binding; C:nucleus; C:endosome; P:signal transduction; C:mitochondrion; P:cellular protein modification process; P:cellular component organization; C:Golgi apparatus; F:signal transducer activity; F:kinase activity; C:plasma membrane; P:cell growth
VvZin03.Ps_184.ver1.0.g298900	F:RNA binding; P:response to endogenous stimulus; C:cytosol; P:transport
VvZin03.Ps_184.ver1.0.g298960	C:cell wall; C:membrane; P:metabolic process; P:single-organism cellular process; C:extracellular region; F:binding; P:single-organism metabolic process; P:cellular process; F:hydrolase activity
VvZin03.Ps_184.ver1.0.g298990	C:membrane
VvZin03.Ps_184.ver1.0.g299000	C:membrane
VvZin03.Ps_184.ver1.0.g299010	0
VvZin03.Ps_184.ver1.0.g299070	P:carbohydrate metabolic process; C:cell wall; P:cellular component organization; F:carbohydrate binding; C:plasma membrane; F:hydrolase activity
VvZin03.Ps_184.ver1.0.g299080	F:RNA binding; F:protein binding; C:mitochondrion; F:nuclease activity
VvZin03.Ps_184.ver1.0.g299130	F:RNA binding; F:protein binding; F:nuclease activity; C:intracellular
VvZin03.Ps_184.ver1.0.g299140	C:endosome; F:protein binding; C:cytoplasm; C:membrane; C:Golgi apparatus; F:kinase activity
VvZin03.Ps_184.ver1.0.g299300	P:secondary metabolic process; P:catabolic process; P:single-organism cellular process; C:extracellular region; C:ribosome; F:binding; C:plastid; P:response to stress; P:cellular process; P:single-organism catabolic process; P:single-organism carbohydrate metabolic process; P:carbohydrate metabolic process; P:response to abiotic stimulus; C:cell wall; P:response to endogenous stimulus; C:membrane…
VvZin03.Ps_184.ver1.0.g299310	0
VvZin03.Ps_184.ver1.0.g299400	0
VvZin03.Ps_184.ver1.0.g299710	F:DNA binding; P:biosynthetic process; F:transferase activity; C:nucleolus; P:nucleobase-containing compound metabolic process; C:plastid
VvZin03.Ps_185.ver1.0.g299970	C:membrane
VvZin03.Ps_185.ver1.0.g299990	F:nucleotide binding; F:protein binding; F:kinase activity
VvZin03.Ps_185.ver1.0.g300020	F:nucleotide binding; F:RNA binding; C:cytoplasm; P:cellular protein modification process; F:kinase activity; P:response to stress
VvZin03.Ps_185.ver1.0.g300070	0
VvZin03.Ps_185.ver1.0.g300080	C:nucleus; F:transcription factor activity, sequence-specific DNA binding; P:response to abiotic stimulus; P:response to external stimulus; P:signal transduction; P:biosynthetic process; P:nucleobase-containing compound metabolic process
VvZin03.Ps_185.ver1.0.g300090	C:nucleus; F:transcription factor activity, sequence-specific DNA binding; P:response to abiotic stimulus; P:response to external stimulus; P:signal transduction; P:biosynthetic process; P:nucleobase-containing compound metabolic process; F:kinase activity
VvZin03.Ps_185.ver1.0.g300120	C:nucleus; F:transcription factor activity, sequence-specific DNA binding; P:response to abiotic stimulus; P:response to external stimulus; P:signal transduction; P:biosynthetic process; P:nucleobase-containing compound metabolic process; F:kinase activity
VvZin03.Ps_186.ver1.0.g301050	F:protein binding
VvZin03.Ps_186.ver1.0.g301060	F:protein binding
VvZin03.Ps_186.ver1.0.g301070	C:nucleus; F:protein binding; C:membrane; P:biosynthetic process; P:nucleobase-containing compound metabolic process
VvZin03.Ps_186.ver1.0.g301110	P:biosynthetic process; F:binding; P:nucleobase-containing compound metabolic process
VvZin03.Ps_186.ver1.0.g301120	F:nucleic acid binding; P:biosynthetic process; P:nucleobase-containing compound metabolic process; F:hydrolase activity
VvZin03.Ps_186.ver1.0.g301170	F:nucleotide binding; P:response to abiotic stimulus; C:membrane; C:vacuole; P:transport; F:transporter activity; P:response to stress; P:cellular process
VvZin03.Ps_186.ver1.0.g301230	P:generation of precursor metabolites and energy; P:catabolic process; P:biosynthetic process; P:single-organism biosynthetic process; P:nucleobase-containing compound metabolic process; C:plastid; P:response to stress; P:single-organism catabolic process; P:single-organism carbohydrate metabolic process; F:nucleotide binding; P:carbohydrate metabolic process; P:response to abiotic stimulus; F:ca…
VvZin03.Ps_186.ver1.0.g301250	P:generation of precursor metabolites and energy; P:catabolic process; P:biosynthetic process; P:single-organism biosynthetic process; P:nucleobase-containing compound metabolic process; C:plastid; P:response to stress; P:single-organism catabolic process; P:single-organism carbohydrate metabolic process; F:nucleotide binding; P:carbohydrate metabolic process; P:response to abiotic stimulus; F:ca…
VvZin03.Ps_186.ver1.0.g301350	F:catalytic activity; P:transport; C:plasma membrane; F:transporter activity
VvZin03.Ps_186.ver1.0.g301370	P:response to abiotic stimulus; P:post-embryonic development; C:cell wall; C:mitochondrion; P:response to endogenous stimulus; P:cellular component organization; C:nucleolus; C:vacuole; C:plasma membrane; C:plastid; P:response to stress; P:cell growth
VvZin03.Ps_188.ver1.0.g302240	P:response to abiotic stimulus; F:protein binding; P:cellular component organization; C:cytosol; F:translation factor activity, RNA binding; C:ribosome; P:response to stress
VvZin03.Ps_188.ver1.0.g302280	P:protein metabolic process; P:cellular homeostasis; P:response to abiotic stimulus; F:protein binding; P:single-organism transport; P:transport; C:plasma membrane; C:plastid; F:transporter activity; P:response to stress
VvZin03.Ps_188.ver1.0.g302290	P:response to biotic stimulus; C:endosome; P:response to external stimulus; C:membrane; C:cell wall; C:Golgi apparatus; C:vacuole
VvZin03.Ps_188.ver1.0.g302300	0
VvZin03.Ps_188.ver1.0.g302380	P:response to abiotic stimulus; P:metabolic process; C:cytosol; F:transferase activity; P:single-organism metabolic process; P:response to stress
VvZin03.Ps_188.ver1.0.g302530	P:response to abiotic stimulus; F:protein binding; P:multicellular organism development; P:cellular component organization; P:cell differentiation; F:lipid binding; P:anatomical structure morphogenesis; P:pollination; P:response to stress; P:cell growth
VvZin03.Ps_188.ver1.0.g302570	P:response to abiotic stimulus; P:post-embryonic development; P:response to endogenous stimulus; P:anatomical structure morphogenesis; P:biosynthetic process; P:single-organism cellular process; P:single-organism biosynthetic process; F:transferase activity; P:cellular process; C:plastid; P:response to stress
VvZin03.Ps_188.ver1.0.g302650	F:nucleotide binding; F:protein binding; P:multicellular organism development; F:signaling receptor activity; C:cell wall; P:cellular protein modification process; C:Golgi apparatus; F:receptor activity; F:signal transducer activity; F:kinase activity; C:plasma membrane
VvZin03.Ps_188.ver1.0.g302680	F:RNA binding; P:nucleobase-containing compound metabolic process; P:transport; P:regulation of gene expression, epigenetic; C:nucleoplasm; P:translation
VvZin03.Ps_19.ver1.0.g303840	C:membrane; C:mitochondrion
VvZin03.Ps_19.ver1.0.g304470	F:nucleotide binding; C:membrane; P:cellular protein modification process; C:cytosol; F:kinase activity
VvZin03.Ps_19.ver1.0.g304500	P:response to abiotic stimulus; F:protein binding; C:cell wall; F:kinase activity; C:plastid
VvZin03.Ps_19.ver1.0.g304550	C:cell; C:membrane; P:cellular protein modification process; F:binding; F:hydrolase activity
VvZin03.Ps_19.ver1.0.g304580	0
VvZin03.Ps_19.ver1.0.g304590	F:protein binding
VvZin03.Ps_19.ver1.0.g304600	0
VvZin03.Ps_19.ver1.0.g304760	0
VvZin03.Ps_19.ver1.0.g304770	F:nucleic acid binding
VvZin03.Ps_19.ver1.0.g304830	C:membrane; C:plastid
VvZin03.Ps_19.ver1.0.g304840	0
VvZin03.Ps_190.ver1.0.g305210	F:nucleotide binding; P:carbohydrate metabolic process; P:generation of precursor metabolites and energy; F:catalytic activity; C:cytosol; P:biosynthetic process; P:single-organism biosynthetic process; P:single-organism carbohydrate metabolic process
VvZin03.Ps_192.ver1.0.g305970	0
VvZin03.Ps_192.ver1.0.g306000	P:secondary metabolic process; F:nucleotide binding; F:protein binding; P:catabolic process; F:catalytic activity; P:lipid metabolic process; C:cytosol; P:biosynthetic process; P:single-organism biosynthetic process; P:nucleobase-containing compound metabolic process; P:single-organism catabolic process
VvZin03.Ps_192.ver1.0.g306010	F:hydrolase activity
VvZin03.Ps_193.ver1.0.g306370	F:nucleic acid binding; C:nucleus; F:protein binding
VvZin03.Ps_193.ver1.0.g306520	P:post-embryonic development; F:structural molecule activity; P:anatomical structure morphogenesis; C:extracellular region; F:binding; C:ribosome; C:vacuole; C:plastid; P:response to stress; P:regulation of gene expression, epigenetic; P:reproduction; C:thylakoid; P:translation; P:response to biotic stimulus; C:nucleus; C:peroxisome; P:response to abiotic stimulus; P:response to external stimulus…
VvZin03.Ps_193.ver1.0.g306530	C:cytosol; F:translation factor activity, RNA binding; C:ribosome
VvZin03.Ps_193.ver1.0.g306540	P:cellular homeostasis; F:catalytic activity; C:membrane; C:endoplasmic reticulum; P:response to stress
VvZin03.Ps_193.ver1.0.g306570	F:nucleotide binding; F:catalytic activity; C:membrane; P:biosynthetic process; P:single-organism cellular process; P:single-organism biosynthetic process; C:plastid; P:cellular process
VvZin03.Ps_193.ver1.0.g306670	F:nucleotide binding; P:carbohydrate metabolic process; F:protein binding; F:catalytic activity; C:membrane; C:cytosol; F:carbohydrate binding; P:transport; P:cellular process
VvZin03.Ps_193.ver1.0.g306780	C:nucleus; P:catabolic process; C:cytoplasm; P:nucleobase-containing compound metabolic process; P:translation
VvZin03.Ps_194.ver1.0.g307140	F:nucleic acid binding; C:membrane
VvZin03.Ps_196.ver1.0.g307670	C:membrane
VvZin03.Ps_196.ver1.0.g307680	F:nucleotide binding
VvZin03.Ps_196.ver1.0.g307690	0
VvZin03.Ps_196.ver1.0.g307700	F:protein binding
VvZin03.Ps_198.ver1.0.g308650	0
VvZin03.Ps_198.ver1.0.g308660	0
VvZin03.Ps_199.ver1.0.g308740	C:ribosome
VvZin03.Ps_199.ver1.0.g308750	0
VvZin03.Ps_2.ver1.0.g308870	P:protein metabolic process; P:lipid metabolic process; C:membrane; P:single-organism cellular process; P:biosynthetic process; F:transferase activity; P:single-organism biosynthetic process; P:cellular process
VvZin03.Ps_2.ver1.0.g309060	0
VvZin03.Ps_2.ver1.0.g309070	0
VvZin03.Ps_2.ver1.0.g309080	0
VvZin03.Ps_2.ver1.0.g309140	F:catalytic activity; P:metabolic process; P:single-organism cellular process; F:binding; P:single-organism metabolic process; P:cellular process
VvZin03.Ps_2.ver1.0.g309150	P:response to abiotic stimulus; P:catabolic process; C:cytoplasm; C:membrane; P:single-organism cellular process; P:biosynthetic process; F:binding; F:transferase activity; P:cellular process; P:response to stress; P:single-organism catabolic process
VvZin03.Ps_2.ver1.0.g309180	C:membrane; C:plastid
VvZin03.Ps_2.ver1.0.g309320	0
VvZin03.Ps_2.ver1.0.g309340	0
VvZin03.Ps_2.ver1.0.g309350	0
VvZin03.Ps_2.ver1.0.g309360	F:DNA binding; P:catabolic process; F:nuclease activity; P:DNA metabolic process; P:response to stress
VvZin03.Ps_2.ver1.0.g309380	0
VvZin03.Ps_2.ver1.0.g309410	F:protein binding; C:membrane; C:plastid
VvZin03.Ps_2.ver1.0.g309780	C:membrane; C:vacuole
VvZin03.Ps_2.ver1.0.g309850	0
VvZin03.Ps_2.ver1.0.g309860	0
VvZin03.Ps_2.ver1.0.g309870	0
VvZin03.Ps_2.ver1.0.g309880	C:endosome; C:cytoplasm; C:membrane; C:Golgi apparatus; F:transferase activity
VvZin03.Ps_2.ver1.0.g309910	P:protein metabolic process; P:catabolic process; P:post-embryonic development; C:vacuole; P:response to stress; P:reproduction; C:extracellular space; F:protein binding; P:cell death; C:cell wall; C:membrane; P:response to endogenous stimulus; P:cellular component organization; F:hydrolase activity
VvZin03.Ps_2.ver1.0.g309920	F:nucleotide binding
VvZin03.Ps_2.ver1.0.g309980	C:cell wall; P:response to endogenous stimulus; F:structural molecule activity; C:cytosol; C:ribosome; C:plasma membrane; C:plastid; P:translation
VvZin03.Ps_2.ver1.0.g309990	C:membrane; C:mitochondrion; F:translation factor activity, RNA binding; C:ribosome; P:single-organism transport; P:nucleobase-containing compound metabolic process; P:transport; C:plastid; F:transporter activity
VvZin03.Ps_2.ver1.0.g310020	P:generation of precursor metabolites and energy; P:biosynthetic process; F:binding; P:single-organism biosynthetic process; P:nucleobase-containing compound metabolic process; P:transport; P:single-organism transport; C:plasma membrane; C:plastid; C:thylakoid; F:catalytic activity; C:mitochondrion; P:photosynthesis
VvZin03.Ps_2.ver1.0.g310170	C:endosome; C:cytoplasm; P:transport; C:plasma membrane; F:transporter activity
VvZin03.Ps_2.ver1.0.g310200	C:mitochondrion; C:membrane; P:transport; P:single-organism transport; F:transporter activity
VvZin03.Ps_2.ver1.0.g310230	F:protein binding; C:plasma membrane
VvZin03.Ps_2.ver1.0.g310460	F:nucleotide binding; P:signal transduction; P:cellular protein modification process; F:kinase activity; F:signal transducer activity; C:intracellular; C:plasma membrane
VvZin03.Ps_2.ver1.0.g310540	F:catalytic activity; P:cellular protein modification process; C:cellular_component
VvZin03.Ps_2.ver1.0.g310560	F:RNA binding; C:membrane; P:nucleobase-containing compound metabolic process; C:intracellular
VvZin03.Ps_2.ver1.0.g310570	F:nucleotide binding; P:cellular protein modification process; F:kinase activity
VvZin03.Ps_2.ver1.0.g310670	P:response to abiotic stimulus; F:protein binding; C:cytosol; P:cellular process; P:response to stress
VvZin03.Ps_2.ver1.0.g310760	P:response to abiotic stimulus; F:protein binding; C:cytosol; P:cellular process; P:response to stress
VvZin03.Ps_2.ver1.0.g310770	P:response to abiotic stimulus; F:protein binding; C:cytosol; P:cellular process; P:response to stress
VvZin03.Ps_2.ver1.0.g310850	F:protein binding; P:signal transduction; C:membrane
VvZin03.Ps_2.ver1.0.g310930	P:metabolic process; C:cytosol; P:single-organism cellular process; F:binding; P:single-organism metabolic process; P:cellular process; C:plastid; F:hydrolase activity
VvZin03.Ps_2.ver1.0.g310990	P:catabolic process; F:structural molecule activity; C:nucleolus; C:ribosome; P:DNA metabolic process; C:vacuole; C:plastid; P:response to stress; P:translation; F:DNA binding; P:response to abiotic stimulus; F:RNA binding; C:membrane; F:nuclease activity; C:cytosol
VvZin03.Ps_2.ver1.0.g311000	F:nucleic acid binding; C:nucleus; F:catalytic activity
VvZin03.Ps_2.ver1.0.g311030	F:DNA binding; C:nucleus; F:transcription factor activity, sequence-specific DNA binding; P:post-embryonic development; F:nucleic acid binding transcription factor activity; P:cell differentiation; P:biosynthetic process; P:nucleobase-containing compound metabolic process; P:reproduction
VvZin03.Ps_2.ver1.0.g311070	F:catalytic activity; C:membrane; P:biosynthetic process; F:binding; P:cellular process
VvZin03.Ps_2.ver1.0.g311080	F:DNA binding; C:nucleus; F:transcription factor activity, sequence-specific DNA binding; P:flower development; P:cell-cell signaling; F:nucleic acid binding transcription factor activity; P:cellular component organization; P:cell differentiation; P:anatomical structure morphogenesis; P:biosynthetic process; P:nucleobase-containing compound metabolic process; P:cell growth
VvZin03.Ps_2.ver1.0.g311180	P:response to biotic stimulus; P:carbohydrate metabolic process; P:response to external stimulus; P:catabolic process; C:membrane; P:cellular component organization; C:extracellular region; F:hydrolase activity; P:single-organism carbohydrate metabolic process
VvZin03.Ps_2.ver1.0.g311200	P:signal transduction; P:post-embryonic development; C:endoplasmic reticulum; P:biosynthetic process; P:single-organism biosynthetic process; F:receptor binding; F:signal transducer activity; P:transport; C:plasma membrane; F:nucleotide binding; P:response to abiotic stimulus; P:cell death; P:response to endogenous stimulus; C:mitochondrion; P:cellular component organization; F:enzyme regulator a…
VvZin03.Ps_2.ver1.0.g311290	C:nucleolus; P:DNA metabolic process; P:regulation of gene expression, epigenetic; P:response to stress; F:nucleotide binding; F:DNA binding; P:response to biotic stimulus; F:RNA binding; F:protein binding; P:response to external stimulus; C:cytoplasm; C:membrane; F:nuclease activity
VvZin03.Ps_2.ver1.0.g311380	F:nucleotide binding; P:response to biotic stimulus; P:response to abiotic stimulus; P:cell death; P:response to external stimulus; F:catalytic activity; P:signal transduction; C:membrane; P:metabolic process; P:single-organism metabolic process; P:response to stress
VvZin03.Ps_2.ver1.0.g311400	C:membrane; F:translation factor activity, RNA binding; C:ribosome; C:plastid
VvZin03.Ps_2.ver1.0.g311490	0
VvZin03.Ps_2.ver1.0.g311590	F:nucleotide binding; C:membrane; P:cellular protein modification process; F:carbohydrate binding; F:kinase activity
VvZin03.Ps_2.ver1.0.g311730	C:plastid; C:thylakoid
VvZin03.Ps_2.ver1.0.g311740	F:protein binding
VvZin03.Ps_2.ver1.0.g311970	P:carbohydrate metabolic process; P:catabolic process; C:cytosol; F:transferase activity; P:cellular process; F:hydrolase activity
VvZin03.Ps_2.ver1.0.g312280	F:nucleotide binding; P:catabolic process; P:post-embryonic development; P:cellular protein modification process; C:nucleolus; P:reproduction; F:hydrolase activity
VvZin03.Ps_2.ver1.0.g312290	C:nucleus
VvZin03.Ps_2.ver1.0.g312310	0
VvZin03.Ps_2.ver1.0.g312370	C:membrane
VvZin03.Ps_2.ver1.0.g312520	C:membrane; P:cellular protein modification process; P:biosynthetic process; F:transferase activity
VvZin03.Ps_2.ver1.0.g312580	F:protein binding; P:signal transduction; C:membrane
VvZin03.Ps_2.ver1.0.g312640	C:membrane; P:transport; F:transporter activity
VvZin03.Ps_2.ver1.0.g312670	P:carbohydrate metabolic process; P:protein metabolic process; C:cytoplasm; C:membrane; P:cellular component organization; C:Golgi apparatus; P:biosynthetic process; F:transferase activity; P:single-organism biosynthetic process; P:single-organism carbohydrate metabolic process
VvZin03.Ps_2.ver1.0.g312780	P:transport; C:intracellular; C:plasma membrane
VvZin03.Ps_2.ver1.0.g312860	C:nucleus; F:RNA binding; P:nucleobase-containing compound metabolic process
VvZin03.Ps_2.ver1.0.g312870	C:membrane; P:transport
VvZin03.Ps_2.ver1.0.g312950	F:protein binding; C:cytoplasm; C:membrane; C:Golgi apparatus; P:transport; F:transporter activity
VvZin03.Ps_2.ver1.0.g312960	F:nucleotide binding; C:cytoplasm; F:hydrolase activity
VvZin03.Ps_2.ver1.0.g312970	F:DNA binding; F:RNA binding; F:structural molecule activity; C:cytosol; C:ribosome; P:translation
VvZin03.Ps_2.ver1.0.g312990	F:nucleic acid binding; P:response to abiotic stimulus; C:endosome; F:protein binding; C:cytoplasm; C:membrane; C:Golgi apparatus; P:response to stress
VvZin03.Ps_2.ver1.0.g313030	F:nucleotide binding; F:DNA binding; P:response to abiotic stimulus; C:cytoplasm; P:post-embryonic development; F:nuclease activity; P:anatomical structure morphogenesis; P:biosynthetic process; P:DNA metabolic process; F:transferase activity; P:cell cycle
VvZin03.Ps_2.ver1.0.g313270	P:generation of precursor metabolites and energy; C:membrane; P:photosynthesis; F:binding; P:transport; C:plastid; C:thylakoid
VvZin03.Ps_2.ver1.0.g313380	C:membrane; C:extracellular region
VvZin03.Ps_2.ver1.0.g313390	F:protein binding; C:mitochondrion; C:membrane; C:cytosol; F:translation factor activity, RNA binding; C:ribosome; P:transport; F:kinase activity
VvZin03.Ps_2.ver1.0.g313540	F:oxygen binding; C:membrane
VvZin03.Ps_2.ver1.0.g313560	0
VvZin03.Ps_2.ver1.0.g313610	0
VvZin03.Ps_2.ver1.0.g313620	0
VvZin03.Ps_2.ver1.0.g313630	F:protein binding
VvZin03.Ps_2.ver1.0.g313640	F:protein binding; P:signal transduction
VvZin03.Ps_2.ver1.0.g313650	0
VvZin03.Ps_2.ver1.0.g313660	F:protein binding
VvZin03.Ps_2.ver1.0.g313670	0
VvZin03.Ps_2.ver1.0.g313680	F:RNA binding; F:protein binding; C:mitochondrion; F:nuclease activity
VvZin03.Ps_2.ver1.0.g313690	0
VvZin03.Ps_2.ver1.0.g313750	0
VvZin03.Ps_2.ver1.0.g313850	C:nucleus; F:DNA binding; P:response to biotic stimulus; P:response to abiotic stimulus; P:response to external stimulus; P:response to endogenous stimulus; P:cellular protein modification process; C:cytosol; P:biosynthetic process; P:nucleobase-containing compound metabolic process; P:response to stress; F:hydrolase activity
VvZin03.Ps_2.ver1.0.g314070	P:response to abiotic stimulus; F:protein binding; P:multicellular organism development; P:cell differentiation; P:anatomical structure morphogenesis; F:receptor activity; P:single-organism transport; P:transport; F:transporter activity; P:response to stress; C:plasma membrane; P:cell growth
VvZin03.Ps_2.ver1.0.g314190	P:generation of precursor metabolites and energy; P:biosynthetic process; F:binding; P:single-organism biosynthetic process; P:nucleobase-containing compound metabolic process; P:transport; P:single-organism transport; F:transporter activity; C:plastid; C:thylakoid; F:catalytic activity; C:mitochondrion; C:membrane
VvZin03.Ps_2.ver1.0.g314230	0
VvZin03.Ps_2.ver1.0.g314240	F:nucleotide binding; P:cellular protein modification process; F:kinase activity; C:plasma membrane
VvZin03.Ps_2.ver1.0.g314260	0
VvZin03.Ps_2.ver1.0.g314350	F:DNA binding; C:nucleus; F:transcription factor activity, sequence-specific DNA binding; P:response to abiotic stimulus; P:biosynthetic process; P:nucleobase-containing compound metabolic process
VvZin03.Ps_2.ver1.0.g314440	F:nucleotide binding; C:membrane; P:cellular protein modification process; F:carbohydrate binding; F:kinase activity
VvZin03.Ps_2.ver1.0.g314460	F:nucleotide binding; F:DNA binding; F:RNA binding; P:flower development; C:cell wall; C:mitochondrion; C:membrane; C:nucleolus; P:nucleobase-containing compound metabolic process; P:transport; P:response to stress; F:hydrolase activity
VvZin03.Ps_2.ver1.0.g314530	C:nucleus; P:response to biotic stimulus; F:RNA binding; P:response to external stimulus; P:flower development; P:pollen-pistil interaction; F:transferase activity; P:nucleobase-containing compound metabolic process; P:response to stress; P:regulation of gene expression, epigenetic
VvZin03.Ps_2.ver1.0.g314560	C:membrane
VvZin03.Ps_2.ver1.0.g314680	C:membrane; P:single-organism transport; P:transport
VvZin03.Ps_2.ver1.0.g314760	P:response to abiotic stimulus; F:protein binding; P:response to endogenous stimulus; P:cellular component organization; C:vacuole; P:transport; P:single-organism transport; C:plasma membrane; P:response to stress
VvZin03.Ps_2.ver1.0.g314830	P:multicellular organism development; C:Golgi apparatus; P:anatomical structure morphogenesis; P:biosynthetic process; P:single-organism biosynthetic process; P:single-organism transport; P:transport; C:plasma membrane; P:single-organism carbohydrate metabolic process; P:carbohydrate metabolic process; P:cellular component organization; C:cytosol; F:transferase activity
VvZin03.Ps_2.ver1.0.g314880	0
VvZin03.Ps_2.ver1.0.g314890	0
VvZin03.Ps_2.ver1.0.g314900	0
VvZin03.Ps_2.ver1.0.g314920	C:nucleus; P:cellular component organization; F:binding; P:DNA metabolic process; P:response to stress; P:cell cycle
VvZin03.Ps_2.ver1.0.g314960	P:response to biotic stimulus; P:response to external stimulus; C:membrane; P:cellular protein modification process; C:endoplasmic reticulum; C:Golgi apparatus; P:biosynthetic process; F:transferase activity; P:response to stress
VvZin03.Ps_2.ver1.0.g315120	P:protein metabolic process; P:single-organism cellular process; F:binding; P:cellular process; F:hydrolase activity
VvZin03.Ps_2.ver1.0.g315220	C:cytoplasm; C:membrane; F:binding; F:enzyme regulator activity
VvZin03.Ps_2.ver1.0.g315260	F:DNA binding; C:nucleus; P:response to abiotic stimulus; P:response to endogenous stimulus; C:cytosol; P:biosynthetic process; P:nucleobase-containing compound metabolic process; P:response to stress
VvZin03.Ps_2.ver1.0.g315300	C:endosome; C:Golgi apparatus; F:binding; F:transferase activity; C:vacuole; C:plasma membrane
VvZin03.Ps_2.ver1.0.g315310	C:nucleus; F:protein binding; P:signal transduction; F:transferase activity
VvZin03.Ps_2.ver1.0.g315320	0
VvZin03.Ps_20.ver1.0.g315440	C:nucleus; P:catabolic process; C:cytoplasm; F:catalytic activity; P:lipid metabolic process; P:biosynthetic process; P:single-organism cellular process; F:binding; P:single-organism biosynthetic process; P:cellular process
VvZin03.Ps_20.ver1.0.g315500	P:carbohydrate metabolic process; P:protein metabolic process; C:membrane; P:lipid metabolic process; C:endoplasmic reticulum; P:single-organism cellular process; P:biosynthetic process; F:transferase activity; P:single-organism biosynthetic process; P:cellular process; P:single-organism carbohydrate metabolic process
VvZin03.Ps_20.ver1.0.g315510	P:protein metabolic process; P:carbohydrate metabolic process; C:membrane; P:lipid metabolic process; P:cellular component organization; C:endoplasmic reticulum; P:biosynthetic process; P:single-organism biosynthetic process; F:transferase activity; P:single-organism carbohydrate metabolic process
VvZin03.Ps_20.ver1.0.g315540	F:catalytic activity; P:signal transduction; C:membrane; P:response to endogenous stimulus; C:endoplasmic reticulum; F:binding; P:transport
VvZin03.Ps_20.ver1.0.g315570	P:secondary metabolic process; F:DNA binding; C:nucleus; F:transcription factor activity, sequence-specific DNA binding; F:nucleic acid binding transcription factor activity; P:biosynthetic process; P:nucleobase-containing compound metabolic process
VvZin03.Ps_20.ver1.0.g315610	C:nucleus; P:response to abiotic stimulus; P:signal transduction; P:cellular protein modification process; F:binding; P:response to stress; F:hydrolase activity
VvZin03.Ps_20.ver1.0.g315670	F:nucleic acid binding
VvZin03.Ps_20.ver1.0.g315770	F:nucleotide binding; F:DNA binding; F:nuclease activity; P:biosynthetic process; F:transferase activity; P:DNA metabolic process; C:intracellular
VvZin03.Ps_20.ver1.0.g315780	C:nucleus; P:response to biotic stimulus; P:response to abiotic stimulus; P:response to external stimulus; P:signal transduction; C:cytoplasm; P:response to endogenous stimulus; P:cellular protein modification process; F:binding; F:transferase activity; C:plasma membrane; P:response to stress
VvZin03.Ps_20.ver1.0.g315790	P:secondary metabolic process; F:catalytic activity; C:membrane; P:biosynthetic process; F:binding; P:single-organism biosynthetic process
VvZin03.Ps_20.ver1.0.g315860	C:nucleus; F:protein binding; C:cytoskeleton; C:membrane; C:cytosol; P:biosynthetic process; P:nucleobase-containing compound metabolic process; C:plastid; F:hydrolase activity
VvZin03.Ps_20.ver1.0.g315890	P:signal transduction; P:response to endogenous stimulus; P:lipid metabolic process; F:binding; F:hydrolase activity
VvZin03.Ps_20.ver1.0.g316010	F:nucleotide binding; C:membrane; C:Golgi apparatus; P:single-organism transport; P:transport; F:transporter activity; F:hydrolase activity
VvZin03.Ps_20.ver1.0.g316120	P:embryo development; F:DNA binding; P:response to biotic stimulus; P:response to abiotic stimulus; P:response to external stimulus; F:protein binding; P:flower development; P:response to endogenous stimulus; P:response to stress; P:cellular process
VvZin03.Ps_20.ver1.0.g316130	P:cellular protein modification process
VvZin03.Ps_20.ver1.0.g316140	0
VvZin03.Ps_20.ver1.0.g316170	P:signal transduction; P:multicellular organism development; C:Golgi apparatus; P:anatomical structure morphogenesis; P:pollination; C:plasma membrane; C:nucleus; F:protein binding; P:lipid metabolic process; P:cellular component organization; P:cell differentiation; C:cytosol; F:kinase activity; P:cell growth
VvZin03.Ps_20.ver1.0.g316190	C:nucleus; C:cytoplasm; C:membrane; F:transferase activity
VvZin03.Ps_20.ver1.0.g316210	F:nucleotide binding; P:embryo development; P:protein metabolic process; C:mitochondrion; C:membrane; P:post-embryonic development; C:plastid; P:reproduction; F:hydrolase activity; C:thylakoid
VvZin03.Ps_20.ver1.0.g316220	F:transferase activity
VvZin03.Ps_20.ver1.0.g316230	F:transferase activity
VvZin03.Ps_20.ver1.0.g316270	P:metabolic process; P:post-embryonic development; P:single-organism metabolic process; P:response to stress; C:plasma membrane; P:reproduction; F:nucleotide binding; C:peroxisome; P:response to abiotic stimulus; P:cell death; F:protein binding; F:catalytic activity; P:response to endogenous stimulus; C:cytosol
VvZin03.Ps_20.ver1.0.g316290	C:nucleus; F:protein binding; P:multicellular organism development; P:cellular component organization; P:cell differentiation; P:anatomical structure morphogenesis; P:biosynthetic process; P:DNA metabolic process; P:response to stress
VvZin03.Ps_20.ver1.0.g316650	F:DNA binding
VvZin03.Ps_20.ver1.0.g316660	F:nucleotide binding; P:cellular protein modification process; P:pollen-pistil interaction; F:carbohydrate binding; F:kinase activity; C:plasma membrane
VvZin03.Ps_20.ver1.0.g316670	0
VvZin03.Ps_20.ver1.0.g316680	0
VvZin03.Ps_20.ver1.0.g316690	0
VvZin03.Ps_20.ver1.0.g316700	F:nucleotide binding; P:cellular protein modification process; F:kinase activity
VvZin03.Ps_20.ver1.0.g316710	F:nucleotide binding; P:cellular protein modification process; P:pollen-pistil interaction; F:carbohydrate binding; F:kinase activity; C:plasma membrane
VvZin03.Ps_20.ver1.0.g316720	0
VvZin03.Ps_200.ver1.0.g317020	F:nucleotide binding; F:DNA binding; C:membrane; P:biosynthetic process; P:DNA metabolic process; F:hydrolase activity
VvZin03.Ps_200.ver1.0.g317030	P:generation of precursor metabolites and energy; P:cellular component organization; P:photosynthesis; C:plastid
VvZin03.Ps_201.ver1.0.g317280	F:catalytic activity; P:metabolic process; F:binding; P:single-organism metabolic process; C:plasma membrane
VvZin03.Ps_201.ver1.0.g317290	F:nucleotide binding; C:membrane
VvZin03.Ps_201.ver1.0.g317300	C:membrane
VvZin03.Ps_203.ver1.0.g317630	F:nucleotide binding; F:DNA binding; C:nucleus; C:membrane; P:biosynthetic process; P:DNA metabolic process; F:hydrolase activity
VvZin03.Ps_203.ver1.0.g317640	C:membrane
VvZin03.Ps_204.ver1.0.g318080	F:nucleic acid binding; F:nucleotide binding; C:nucleus; C:cytosol; P:nucleobase-containing compound metabolic process; F:hydrolase activity
VvZin03.Ps_204.ver1.0.g318100	C:membrane; F:signaling receptor activity; P:cell-cell signaling; F:receptor activity; F:signal transducer activity; P:transport; F:transporter activity
VvZin03.Ps_206.ver1.0.g318700	P:embryo development; F:signaling receptor activity; P:cellular protein modification process; F:receptor activity; F:signal transducer activity; F:receptor binding; C:plasma membrane; P:response to stress; P:cell cycle; F:nucleotide binding; P:response to biotic stimulus; P:abscission; C:endosome; P:response to external stimulus; P:cell death; P:flower development; P:response to endogenous stimul…
VvZin03.Ps_206.ver1.0.g318760	C:membrane; P:cellular protein modification process; P:biosynthetic process; F:transferase activity
VvZin03.Ps_208.ver1.0.g319200	F:protein binding; C:cytoplasm; C:membrane; P:cellular process
VvZin03.Ps_208.ver1.0.g319220	C:membrane
VvZin03.Ps_209.ver1.0.g319690	F:nucleotide binding; P:response to biotic stimulus; P:response to external stimulus; P:cellular protein modification process; F:carbohydrate binding; F:kinase activity; C:plasma membrane; P:response to stress
VvZin03.Ps_209.ver1.0.g319820	0
VvZin03.Ps_209.ver1.0.g319840	C:membrane; P:biosynthetic process; F:transferase activity; C:intracellular
VvZin03.Ps_209.ver1.0.g319880	P:generation of precursor metabolites and energy; C:membrane; P:photosynthesis; P:biosynthetic process; F:transferase activity; P:single-organism biosynthetic process; C:plastid
VvZin03.Ps_209.ver1.0.g320070	P:biosynthetic process; F:transferase activity; F:binding; P:DNA metabolic process
VvZin03.Ps_21.ver1.0.g320360	F:transferase activity
VvZin03.Ps_21.ver1.0.g320370	F:transferase activity
VvZin03.Ps_21.ver1.0.g320380	0
VvZin03.Ps_21.ver1.0.g320430	P:tropism; P:response to abiotic stimulus; F:protein binding; C:endosome; C:membrane; P:cellular component organization; C:Golgi apparatus; C:vacuole; P:transport
VvZin03.Ps_21.ver1.0.g320480	F:binding; F:kinase activity; C:plastid
VvZin03.Ps_21.ver1.0.g320530	F:protein binding; C:cytoplasm; P:catabolic process; P:cellular protein modification process; F:transferase activity
VvZin03.Ps_21.ver1.0.g320620	F:nucleic acid binding
VvZin03.Ps_21.ver1.0.g320650	C:membrane; P:cellular component organization
VvZin03.Ps_21.ver1.0.g320660	F:catalytic activity; P:lipid metabolic process; P:biosynthetic process; P:single-organism cellular process; F:binding; P:single-organism biosynthetic process; P:cellular process
VvZin03.Ps_21.ver1.0.g320770	C:nucleus; F:RNA binding; C:ribosome; P:nucleobase-containing compound metabolic process; C:plastid; C:thylakoid
VvZin03.Ps_21.ver1.0.g320810	0
VvZin03.Ps_21.ver1.0.g320940	0
VvZin03.Ps_21.ver1.0.g320950	0
VvZin03.Ps_21.ver1.0.g320990	0
VvZin03.Ps_21.ver1.0.g321000	F:nucleotide binding; C:cytosol; C:endoplasmic reticulum; C:Golgi apparatus; P:transport; C:plasma membrane; C:plastid
VvZin03.Ps_21.ver1.0.g321030	P:generation of precursor metabolites and energy; P:catabolic process; P:post-embryonic development; P:biosynthetic process; F:binding; P:single-organism biosynthetic process; P:nucleobase-containing compound metabolic process; C:plastid; P:reproduction; P:single-organism catabolic process; P:single-organism carbohydrate metabolic process; P:carbohydrate metabolic process; C:mitochondrion; P:lipi…
VvZin03.Ps_21.ver1.0.g321080	F:protein binding; C:membrane
VvZin03.Ps_21.ver1.0.g321090	P:cellular protein modification process; P:cellular component organization; F:lipid binding; P:anatomical structure morphogenesis; P:biosynthetic process; P:nucleobase-containing compound metabolic process; C:plasma membrane; P:cell growth; F:hydrolase activity
VvZin03.Ps_21.ver1.0.g321130	P:single-organism cellular process; P:single-organism transport; P:transport; C:vacuole; C:plasma membrane; F:transporter activity; P:cellular process
VvZin03.Ps_21.ver1.0.g321140	C:cytoplasm; P:signal transduction; P:cellular protein modification process; F:transferase activity; F:binding
VvZin03.Ps_21.ver1.0.g321160	C:nucleus; P:multicellular organism development; P:cellular protein modification process; P:cellular component organization; P:cell differentiation; P:DNA metabolic process; P:response to stress; F:hydrolase activity
VvZin03.Ps_21.ver1.0.g321200	C:cytosol; C:Golgi apparatus; P:transport
VvZin03.Ps_21.ver1.0.g321210	F:catalytic activity; C:cytosol; P:biosynthetic process; F:binding; P:transport; C:plasma membrane
VvZin03.Ps_21.ver1.0.g321220	F:DNA binding; P:post-embryonic development; C:mitochondrion; C:membrane; P:cell differentiation; P:biosynthetic process; C:nucleolus; P:nucleobase-containing compound metabolic process; P:reproduction; C:nucleoplasm
VvZin03.Ps_21.ver1.0.g321300	P:metabolic process; C:cytosol; F:binding; C:plasma membrane; F:hydrolase activity
VvZin03.Ps_21.ver1.0.g321310	P:metabolic process; C:cytosol; F:binding; C:plasma membrane; F:hydrolase activity
VvZin03.Ps_21.ver1.0.g321320	P:embryo development; P:post-embryonic development; P:anatomical structure morphogenesis; C:vacuole; P:transport; C:plastid; C:plasma membrane; P:cell cycle; P:reproduction; P:response to stress; C:thylakoid; F:nucleotide binding; P:response to biotic stimulus; C:nucleus; P:response to external stimulus; C:cytoskeleton; F:protein binding; C:mitochondrion; P:cellular component organization; P:cell…
VvZin03.Ps_21.ver1.0.g321330	P:response to biotic stimulus; P:response to external stimulus; C:membrane; P:single-organism transport; P:transport; F:transporter activity
VvZin03.Ps_21.ver1.0.g321340	F:nucleotide binding; C:endosome; P:signal transduction; C:mitochondrion; P:lipid metabolic process; C:cytosol; C:Golgi apparatus; C:vacuole; P:transport; C:plasma membrane; F:hydrolase activity
VvZin03.Ps_21.ver1.0.g321410	C:endosome; C:membrane; C:vacuole; P:transport
VvZin03.Ps_21.ver1.0.g321450	F:protein binding; C:membrane; C:Golgi apparatus; C:vacuole; P:cellular process
VvZin03.Ps_21.ver1.0.g321520	C:membrane; P:transport
VvZin03.Ps_21.ver1.0.g321550	P:catabolic process; P:signal transduction; P:nucleobase-containing compound metabolic process; C:plasma membrane; P:response to stress; F:nucleotide binding; F:DNA binding; P:response to biotic stimulus; P:response to abiotic stimulus; F:RNA binding; P:response to external stimulus; P:response to endogenous stimulus; C:cytosol; F:hydrolase activity
VvZin03.Ps_21.ver1.0.g321560	F:transferase activity
VvZin03.Ps_213.ver1.0.g322840	F:protein binding; C:cytoplasm; P:transport; C:plasma membrane; F:transporter activity
VvZin03.Ps_213.ver1.0.g322850	F:nucleotide binding; C:nucleus; F:DNA binding; P:response to abiotic stimulus; C:cytoplasm; P:biosynthetic process; P:DNA metabolic process; P:response to stress; F:hydrolase activity
VvZin03.Ps_213.ver1.0.g323140	F:nucleic acid binding
VvZin03.Ps_213.ver1.0.g323180	F:protein binding; C:membrane; C:cytosol
VvZin03.Ps_213.ver1.0.g323200	C:nucleus; P:response to biotic stimulus; F:protein binding; P:response to external stimulus; C:cytoplasm; P:response to stress
VvZin03.Ps_213.ver1.0.g323220	F:binding; F:transferase activity
VvZin03.Ps_213.ver1.0.g323280	C:membrane
VvZin03.Ps_213.ver1.0.g323370	P:carbohydrate metabolic process; F:hydrolase activity
VvZin03.Ps_213.ver1.0.g323380	F:RNA binding; F:catalytic activity; F:structural molecule activity; C:cytosol; C:ribosome; P:nucleobase-containing compound metabolic process; P:translation
VvZin03.Ps_213.ver1.0.g323400	F:nucleotide binding; C:nucleus; P:multicellular organism development; C:membrane; P:cell differentiation; P:reproduction; F:hydrolase activity
VvZin03.Ps_214.ver1.0.g323540	F:protein binding; C:cytoplasm; P:response to endogenous stimulus; P:cellular component organization; C:Golgi apparatus; P:transport; P:single-organism transport; C:plasma membrane
VvZin03.Ps_214.ver1.0.g323570	F:nucleic acid binding; C:cytoplasm; P:cellular protein modification process; F:transferase activity
VvZin03.Ps_216.ver1.0.g324070	F:nucleotide binding
VvZin03.Ps_216.ver1.0.g324140	P:cellular homeostasis; P:response to abiotic stimulus; P:multicellular organism development; C:vacuole; P:single-organism transport; P:transport; C:plasma membrane; F:transporter activity; P:response to stress
VvZin03.Ps_216.ver1.0.g324230	P:metabolic process; F:transferase activity
VvZin03.Ps_216.ver1.0.g324260	P:lipid metabolic process; C:membrane; C:endoplasmic reticulum; P:biosynthetic process; P:single-organism cellular process; P:single-organism biosynthetic process; F:transferase activity; P:cellular process
VvZin03.Ps_216.ver1.0.g324310	P:protein metabolic process; C:cell wall; C:membrane; C:endoplasmic reticulum; P:transport; P:cellular process; F:hydrolase activity
VvZin03.Ps_217.ver1.0.g324390	P:secondary metabolic process; P:catabolic process; P:single-organism cellular process; C:extracellular region; P:response to stress; P:cellular process; P:single-organism catabolic process; P:single-organism carbohydrate metabolic process; P:carbohydrate metabolic process; P:response to abiotic stimulus; C:cell wall; P:response to endogenous stimulus; C:membrane; P:lipid metabolic process; F:hyd…
VvZin03.Ps_217.ver1.0.g324410	P:carbohydrate metabolic process; F:hydrolase activity
VvZin03.Ps_217.ver1.0.g324420	P:secondary metabolic process; P:catabolic process; P:single-organism cellular process; C:extracellular region; P:response to stress; P:cellular process; P:single-organism catabolic process; P:single-organism carbohydrate metabolic process; P:carbohydrate metabolic process; P:response to abiotic stimulus; C:cell wall; P:response to endogenous stimulus; C:membrane; P:lipid metabolic process; F:hyd…
VvZin03.Ps_217.ver1.0.g324430	P:secondary metabolic process; P:catabolic process; P:single-organism cellular process; C:extracellular region; P:response to stress; P:cellular process; P:single-organism catabolic process; P:single-organism carbohydrate metabolic process; P:carbohydrate metabolic process; P:response to abiotic stimulus; C:cell wall; P:response to endogenous stimulus; C:membrane; P:lipid metabolic process; F:hyd…
VvZin03.Ps_217.ver1.0.g324440	P:carbohydrate metabolic process; F:hydrolase activity
VvZin03.Ps_217.ver1.0.g324450	P:carbohydrate metabolic process; F:hydrolase activity
VvZin03.Ps_217.ver1.0.g324460	P:carbohydrate metabolic process; C:membrane; F:hydrolase activity
VvZin03.Ps_217.ver1.0.g324470	P:secondary metabolic process; P:catabolic process; P:single-organism cellular process; C:extracellular region; P:response to stress; P:cellular process; P:single-organism catabolic process; P:single-organism carbohydrate metabolic process; P:carbohydrate metabolic process; P:response to abiotic stimulus; C:cell wall; P:response to endogenous stimulus; C:membrane; P:lipid metabolic process; F:hyd…
VvZin03.Ps_217.ver1.0.g324480	P:carbohydrate metabolic process; F:hydrolase activity
VvZin03.Ps_217.ver1.0.g324600	0
VvZin03.Ps_217.ver1.0.g324610	F:binding
VvZin03.Ps_217.ver1.0.g324620	F:nucleotide binding; C:cytoplasm; P:cellular protein modification process; P:cellular component organization; F:kinase activity; P:transport
VvZin03.Ps_217.ver1.0.g324630	F:nucleotide binding; P:cellular protein modification process; F:kinase activity
VvZin03.Ps_217.ver1.0.g324640	F:nucleotide binding; C:membrane; P:pollen-pistil interaction; F:carbohydrate binding; F:kinase activity
VvZin03.Ps_217.ver1.0.g324650	F:nucleotide binding; P:cellular protein modification process; F:carbohydrate binding; F:kinase activity; C:plasma membrane
VvZin03.Ps_217.ver1.0.g324660	F:nucleotide binding; F:kinase activity
VvZin03.Ps_217.ver1.0.g324670	F:nucleotide binding; P:cellular protein modification process; P:pollen-pistil interaction; F:carbohydrate binding; F:kinase activity; C:plasma membrane
VvZin03.Ps_218.ver1.0.g324980	P:catabolic process; F:binding; P:nucleobase-containing compound metabolic process; F:hydrolase activity
VvZin03.Ps_218.ver1.0.g325000	P:multicellular organism development; P:signal transduction; P:biosynthetic process; P:single-organism biosynthetic process; P:nucleobase-containing compound metabolic process; P:response to stress; F:DNA binding; C:nucleus; P:response to biotic stimulus; F:transcription factor activity, sequence-specific DNA binding; P:response to abiotic stimulus; P:response to external stimulus; P:response to …
VvZin03.Ps_218.ver1.0.g325010	P:signal transduction; P:post-embryonic development; P:anatomical structure morphogenesis; P:biosynthetic process; P:single-organism biosynthetic process; P:nucleobase-containing compound metabolic process; P:response to stress; P:reproduction; F:DNA binding; C:nucleus; P:response to biotic stimulus; F:transcription factor activity, sequence-specific DNA binding; P:response to abiotic stimulus; P…
VvZin03.Ps_218.ver1.0.g325020	C:nucleus; F:DNA binding; F:transcription factor activity, sequence-specific DNA binding; F:nucleic acid binding transcription factor activity; P:cell differentiation; P:biosynthetic process; P:nucleobase-containing compound metabolic process
VvZin03.Ps_218.ver1.0.g325030	C:nucleus; F:DNA binding; F:transcription factor activity, sequence-specific DNA binding; F:nucleic acid binding transcription factor activity; P:cell differentiation; P:biosynthetic process; P:nucleobase-containing compound metabolic process
VvZin03.Ps_218.ver1.0.g325040	P:post-embryonic development; P:anatomical structure morphogenesis; P:biosynthetic process; P:single-organism biosynthetic process; P:nucleobase-containing compound metabolic process; P:reproduction; F:DNA binding; C:nucleus; F:transcription factor activity, sequence-specific DNA binding; P:response to endogenous stimulus; F:nucleic acid binding transcription factor activity; P:cellular component…
VvZin03.Ps_219.ver1.0.g325200	F:protein binding; C:membrane; P:cellular component organization; C:plastid; P:cell cycle
VvZin03.Ps_22.ver1.0.g325410	C:nucleus; F:RNA binding
VvZin03.Ps_22.ver1.0.g325430	F:RNA binding; C:cytosol; C:nucleolus
VvZin03.Ps_22.ver1.0.g325510	P:protein metabolic process; P:response to biotic stimulus; P:response to external stimulus; C:cell wall; C:membrane; C:proteinaceous extracellular matrix; P:response to stress; P:growth; F:hydrolase activity
VvZin03.Ps_22.ver1.0.g325600	P:response to biotic stimulus; P:response to external stimulus; P:multicellular organism development; P:catabolic process; F:catalytic activity; C:membrane; P:biosynthetic process; P:single-organism cellular process; F:binding; P:response to stress; P:cellular process; P:single-organism catabolic process
VvZin03.Ps_22.ver1.0.g325630	C:membrane
VvZin03.Ps_22.ver1.0.g325710	C:nucleus; P:response to abiotic stimulus; F:nuclease activity; C:membrane; F:binding; P:response to stress
VvZin03.Ps_22.ver1.0.g325770	0
VvZin03.Ps_22.ver1.0.g325810	F:nucleotide binding; F:DNA binding; F:nuclease activity; P:DNA metabolic process; P:response to stress
VvZin03.Ps_22.ver1.0.g325840	0
VvZin03.Ps_22.ver1.0.g325890	P:response to biotic stimulus; P:response to abiotic stimulus; P:flower development; P:cell communication; P:response to extracellular stimulus; P:cellular component organization; P:biosynthetic process; P:nucleobase-containing compound metabolic process; P:response to stress
VvZin03.Ps_22.ver1.0.g325910	0
VvZin03.Ps_22.ver1.0.g325960	C:nucleus; C:cytoplasm; C:membrane; C:Golgi apparatus; F:transporter activity
VvZin03.Ps_22.ver1.0.g325970	P:lipid metabolic process
VvZin03.Ps_22.ver1.0.g325980	P:lipid metabolic process
VvZin03.Ps_22.ver1.0.g326040	F:protein binding; F:kinase activity
VvZin03.Ps_22.ver1.0.g326070	F:carbohydrate binding
VvZin03.Ps_22.ver1.0.g326080	F:nucleotide binding; C:membrane; P:cellular protein modification process; F:kinase activity
VvZin03.Ps_22.ver1.0.g326090	F:nucleotide binding; C:membrane; P:cellular protein modification process; F:carbohydrate binding; F:kinase activity
VvZin03.Ps_22.ver1.0.g326100	F:nucleotide binding; C:membrane; P:cellular protein modification process; F:carbohydrate binding; F:kinase activity
VvZin03.Ps_22.ver1.0.g326180	0
VvZin03.Ps_22.ver1.0.g326200	0
VvZin03.Ps_22.ver1.0.g326210	0
VvZin03.Ps_22.ver1.0.g326220	0
VvZin03.Ps_22.ver1.0.g326230	0
VvZin03.Ps_22.ver1.0.g326240	0
VvZin03.Ps_22.ver1.0.g326250	C:cytosol
VvZin03.Ps_22.ver1.0.g326290	0
VvZin03.Ps_22.ver1.0.g326300	0
VvZin03.Ps_22.ver1.0.g326410	F:nucleotide binding; C:membrane; P:cellular protein modification process; P:biosynthetic process; F:carbohydrate binding; F:kinase activity; P:nucleobase-containing compound metabolic process
VvZin03.Ps_22.ver1.0.g326420	F:nucleotide binding; C:membrane; P:cellular protein modification process; P:biosynthetic process; F:carbohydrate binding; F:kinase activity; P:nucleobase-containing compound metabolic process
VvZin03.Ps_22.ver1.0.g326910	P:response to biotic stimulus; P:response to external stimulus; C:cytoplasm; P:biosynthetic process; P:single-organism cellular process; F:transferase activity; C:plasma membrane; P:cellular process; P:response to stress
VvZin03.Ps_22.ver1.0.g326920	F:nucleotide binding; P:carbohydrate metabolic process; P:generation of precursor metabolites and energy; P:catabolic process; P:biosynthetic process; P:single-organism biosynthetic process; P:nucleobase-containing compound metabolic process; F:kinase activity; C:plastid; P:single-organism catabolic process; P:single-organism carbohydrate metabolic process
VvZin03.Ps_22.ver1.0.g326950	P:protein metabolic process; P:generation of precursor metabolites and energy; P:catabolic process; P:response to stress; C:plastid; C:thylakoid; F:nucleotide binding; P:response to abiotic stimulus; F:RNA binding; C:mitochondrion; C:membrane; P:cellular component organization; P:photosynthesis; F:hydrolase activity
VvZin03.Ps_22.ver1.0.g327020	C:membrane; P:transport; F:transporter activity
VvZin03.Ps_22.ver1.0.g327060	P:multicellular organism development; P:cell-cell signaling; P:anatomical structure morphogenesis; P:biosynthetic process; P:nucleobase-containing compound metabolic process; F:DNA binding; C:nucleus; F:transcription factor activity, sequence-specific DNA binding; P:response to endogenous stimulus; C:membrane; F:nucleic acid binding transcription factor activity; P:cell differentiation; P:cellula…
VvZin03.Ps_22.ver1.0.g327090	F:DNA binding; C:nucleus; F:protein binding; P:metabolic process; P:post-embryonic development
VvZin03.Ps_22.ver1.0.g327190	F:nucleotide binding; F:protein binding; P:catabolic process; P:cellular protein modification process; F:transferase activity; C:plasma membrane
VvZin03.Ps_22.ver1.0.g327240	C:mitochondrion; C:membrane; F:binding; P:transport; F:transporter activity
VvZin03.Ps_22.ver1.0.g327270	F:nuclease activity; C:membrane; F:binding
VvZin03.Ps_22.ver1.0.g327390	C:nucleus; P:response to abiotic stimulus; P:biosynthetic process; P:DNA metabolic process; P:cell cycle
VvZin03.Ps_22.ver1.0.g327460	0
VvZin03.Ps_22.ver1.0.g327480	0
VvZin03.Ps_22.ver1.0.g327490	0
VvZin03.Ps_22.ver1.0.g327600	F:protein binding; C:membrane
VvZin03.Ps_22.ver1.0.g327630	F:nucleotide binding; P:cellular protein modification process; F:kinase activity; C:plasma membrane
VvZin03.Ps_22.ver1.0.g327640	0
VvZin03.Ps_22.ver1.0.g327650	0
VvZin03.Ps_22.ver1.0.g327660	F:protein binding; C:membrane; F:kinase activity
VvZin03.Ps_22.ver1.0.g327670	F:protein binding
VvZin03.Ps_22.ver1.0.g327680	0
VvZin03.Ps_22.ver1.0.g327690	F:nucleotide binding; P:cellular protein modification process; F:kinase activity; C:plasma membrane
VvZin03.Ps_221.ver1.0.g328460	C:nucleus; F:DNA binding; P:DNA metabolic process; P:response to stress
VvZin03.Ps_221.ver1.0.g328510	0
VvZin03.Ps_221.ver1.0.g328540	P:post-embryonic development; P:metabolic process; C:plastid; P:reproduction; P:response to stress; P:cellular process
VvZin03.Ps_221.ver1.0.g328560	P:embryo development; F:nucleotide binding; P:post-embryonic development; C:mitochondrion; P:nucleobase-containing compound metabolic process; C:plastid; P:reproduction; P:translation; F:hydrolase activity
VvZin03.Ps_222.ver1.0.g328870	F:transferase activity; F:hydrolase activity
VvZin03.Ps_223.ver1.0.g329030	F:RNA binding; C:endosome; C:mitochondrion; F:structural molecule activity; C:Golgi apparatus; C:ribosome; P:translation
VvZin03.Ps_223.ver1.0.g329060	F:nucleotide binding; P:signal transduction; P:cellular protein modification process; F:kinase activity; F:signal transducer activity; C:intracellular
VvZin03.Ps_223.ver1.0.g329080	F:DNA binding
VvZin03.Ps_223.ver1.0.g329100	C:membrane; P:cellular component organization; C:plastid; C:thylakoid
VvZin03.Ps_223.ver1.0.g329180	P:catabolic process; P:multicellular organism development; P:cellular protein modification process; P:anatomical structure morphogenesis; P:DNA metabolic process; C:plasma membrane; P:response to stress; F:nucleotide binding; C:nucleus; F:protein binding; P:cell differentiation; C:cytosol; F:transferase activity
VvZin03.Ps_223.ver1.0.g329200	0
VvZin03.Ps_224.ver1.0.g329560	F:DNA binding; C:nucleus; F:catalytic activity; C:membrane
VvZin03.Ps_224.ver1.0.g329570	P:cellular protein modification process; F:transferase activity; F:binding
VvZin03.Ps_226.ver1.0.g329960	C:membrane
VvZin03.Ps_226.ver1.0.g329980	C:nucleus; F:protein binding; P:cellular protein modification process; F:transferase activity; P:DNA metabolic process; P:response to stress
VvZin03.Ps_226.ver1.0.g330040	C:plastid
VvZin03.Ps_226.ver1.0.g330250	P:post-embryonic development; P:anatomical structure morphogenesis; P:biosynthetic process; P:single-organism biosynthetic process; P:nucleobase-containing compound metabolic process; P:single-organism transport; P:transport; F:nucleotide binding; P:response to biotic stimulus; F:RNA binding; F:protein binding; P:response to external stimulus; C:cytoskeleton; P:response to endogenous stimulus; C:…
VvZin03.Ps_226.ver1.0.g330280	P:tropism; P:response to abiotic stimulus; C:membrane; P:cellular component organization; F:binding; C:vacuole
VvZin03.Ps_226.ver1.0.g330300	P:response to abiotic stimulus; P:metabolic process; F:transferase activity; C:intracellular
VvZin03.Ps_226.ver1.0.g330350	C:nucleus; P:signal transduction; P:response to endogenous stimulus; C:membrane; P:metabolic process; C:cytosol; F:binding
VvZin03.Ps_228.ver1.0.g330870	P:tropism; P:response to abiotic stimulus; F:protein binding; C:endosome; P:cellular component organization; C:cytosol; C:endoplasmic reticulum; C:Golgi apparatus; C:vacuole; P:transport; C:plasma membrane
VvZin03.Ps_228.ver1.0.g330880	0
VvZin03.Ps_228.ver1.0.g330900	F:nucleotide binding; F:protein binding; P:signal transduction; P:multicellular organism development; C:cytoplasm; P:response to endogenous stimulus; P:cellular protein modification process; F:signal transducer activity; F:kinase activity
VvZin03.Ps_229.ver1.0.g330990	F:nucleotide binding; P:cellular protein modification process; F:kinase activity; C:plastid
VvZin03.Ps_23.ver1.0.g331280	C:nucleus; F:protein binding; F:catalytic activity; P:flower development; P:cellular protein modification process; P:cellular component organization; P:anatomical structure morphogenesis; F:chromatin binding; P:growth
VvZin03.Ps_23.ver1.0.g331290	F:nucleic acid binding; P:response to abiotic stimulus; F:protein binding; F:structural molecule activity; P:cellular component organization; C:cytosol; C:nucleolus; C:ribosome; C:plasma membrane; C:plastid; P:response to stress; P:translation
VvZin03.Ps_23.ver1.0.g331320	F:nucleotide binding; C:nucleus; F:DNA binding; P:biosynthetic process; F:transferase activity; P:DNA metabolic process; P:response to stress
VvZin03.Ps_23.ver1.0.g331490	C:nucleus; F:protein binding; P:cellular component organization; F:chromatin binding; P:biosynthetic process; P:nucleobase-containing compound metabolic process; P:regulation of gene expression, epigenetic
VvZin03.Ps_23.ver1.0.g331600	C:nucleus; C:cytoplasm; P:cellular protein modification process; P:biosynthetic process; F:transferase activity; P:DNA metabolic process; P:response to stress
VvZin03.Ps_23.ver1.0.g331680	0
VvZin03.Ps_23.ver1.0.g331860	F:translation factor activity, RNA binding; C:nucleolus; C:ribosome; C:vacuole; P:nucleobase-containing compound metabolic process; P:response to stress; C:plasma membrane; C:nucleoplasm; F:nucleotide binding; P:response to abiotic stimulus; C:cell wall; C:cytosol; F:hydrolase activity
VvZin03.Ps_23.ver1.0.g331870	P:biosynthetic process; P:single-organism cellular process; P:single-organism biosynthetic process; P:cellular process; F:hydrolase activity
VvZin03.Ps_23.ver1.0.g331880	P:response to abiotic stimulus; P:signal transduction; C:cell wall; P:cellular component organization; F:enzyme regulator activity; C:plasma membrane; P:response to stress
VvZin03.Ps_23.ver1.0.g331910	0
VvZin03.Ps_23.ver1.0.g332080	C:membrane; C:mitochondrion; P:cellular component organization
VvZin03.Ps_23.ver1.0.g332100	F:protein binding; P:cellular component organization; P:cellular protein modification process; F:chromatin binding; P:biosynthetic process; P:nucleobase-containing compound metabolic process; C:intracellular; F:hydrolase activity
VvZin03.Ps_23.ver1.0.g332140	P:protein metabolic process; P:signal transduction; C:mitochondrion; C:endoplasmic reticulum; C:Golgi apparatus; P:biosynthetic process; C:nucleolus; F:transferase activity; C:vacuole; P:nucleobase-containing compound metabolic process; C:plasma membrane
VvZin03.Ps_23.ver1.0.g332160	F:protein binding; F:kinase activity
VvZin03.Ps_23.ver1.0.g332200	F:DNA binding; C:nucleus; P:cell communication; P:response to extracellular stimulus; P:catabolic process; C:cytosol; P:biosynthetic process; P:nucleobase-containing compound metabolic process; P:transport; C:plasma membrane; P:response to stress; F:hydrolase activity
VvZin03.Ps_23.ver1.0.g332230	P:secondary metabolic process; P:protein metabolic process; P:response to abiotic stimulus; P:lipid metabolic process; C:cytosol; P:biosynthetic process; P:single-organism cellular process; P:single-organism biosynthetic process; F:transferase activity; P:cellular process; P:response to stress
VvZin03.Ps_23.ver1.0.g332290	0
VvZin03.Ps_23.ver1.0.g332460	F:nucleotide binding; P:cellular protein modification process; F:carbohydrate binding; F:kinase activity; C:plasma membrane
VvZin03.Ps_23.ver1.0.g332470	F:kinase activity
VvZin03.Ps_23.ver1.0.g332540	F:nucleotide binding; C:membrane; P:cellular protein modification process; F:kinase activity
VvZin03.Ps_23.ver1.0.g332600	F:RNA binding; P:nucleobase-containing compound metabolic process; P:response to stress; C:plastid
VvZin03.Ps_23.ver1.0.g332620	P:biosynthetic process; P:single-organism cellular process; P:single-organism biosynthetic process; F:transferase activity; P:cellular process; C:plastid
VvZin03.Ps_23.ver1.0.g332640	P:carbohydrate metabolic process; P:response to biotic stimulus; P:response to abiotic stimulus; P:response to external stimulus; C:membrane; P:DNA metabolic process; P:response to stress; F:hydrolase activity
VvZin03.Ps_23.ver1.0.g332650	P:cellular component organization; P:biosynthetic process; P:nucleobase-containing compound metabolic process; C:plastid
VvZin03.Ps_23.ver1.0.g332700	P:catabolic process; P:multicellular organism development; C:cytosol; F:transferase activity; P:nucleobase-containing compound metabolic process; P:single-organism catabolic process; F:hydrolase activity
VvZin03.Ps_23.ver1.0.g332710	F:nucleotide binding; C:cytosol; P:biosynthetic process; P:single-organism biosynthetic process; F:kinase activity
VvZin03.Ps_23.ver1.0.g333060	P:response to abiotic stimulus; P:multicellular organism development; P:cell communication; P:response to extracellular stimulus; P:metabolic process; C:membrane; P:response to endogenous stimulus; P:anatomical structure morphogenesis; F:transferase activity; P:single-organism metabolic process; P:response to stress; C:intracellular
VvZin03.Ps_23.ver1.0.g333110	P:response to abiotic stimulus; F:protein binding; P:multicellular organism development; P:catabolic process; C:cytoplasm; P:response to endogenous stimulus; P:cellular protein modification process; P:biosynthetic process; F:transferase activity; P:nucleobase-containing compound metabolic process; P:response to stress; C:nucleoplasm
VvZin03.Ps_23.ver1.0.g333150	P:secondary metabolic process; P:signal transduction; P:cellular protein modification process; C:Golgi apparatus; P:anatomical structure morphogenesis; P:biosynthetic process; P:single-organism biosynthetic process; P:pollination; F:signal transducer activity; P:single-organism transport; P:transport; P:response to stress; P:cell cycle; F:nucleotide binding; P:response to biotic stimulus; C:nucle…
VvZin03.Ps_23.ver1.0.g333160	P:metabolic process; C:plastid; P:cellular process; F:hydrolase activity
VvZin03.Ps_23.ver1.0.g333200	F:nucleotide binding; P:response to abiotic stimulus; F:protein binding; P:signal transduction; C:membrane; P:lipid metabolic process; F:kinase activity; C:intracellular; P:response to stress; F:hydrolase activity
VvZin03.Ps_23.ver1.0.g333220	C:nuclear envelope; C:membrane; P:transport; F:transporter activity
VvZin03.Ps_23.ver1.0.g333260	0
VvZin03.Ps_23.ver1.0.g333350	C:membrane
VvZin03.Ps_23.ver1.0.g333360	F:DNA binding; C:nucleus; F:transcription factor activity, sequence-specific DNA binding; F:protein binding; P:response to endogenous stimulus; F:nucleic acid binding transcription factor activity; P:biosynthetic process; P:nucleobase-containing compound metabolic process
VvZin03.Ps_23.ver1.0.g333370	F:catalytic activity; C:membrane; F:binding
VvZin03.Ps_23.ver1.0.g333380	F:protein binding; C:cytosol; F:translation factor activity, RNA binding; C:ribosome; C:plasma membrane
VvZin03.Ps_23.ver1.0.g333390	P:biological_process; C:mitochondrion; F:structural molecule activity; C:ribosome
VvZin03.Ps_23.ver1.0.g333400	C:nucleolus; P:nucleobase-containing compound metabolic process
VvZin03.Ps_23.ver1.0.g333410	F:DNA binding; C:cytoplasm; F:nuclease activity; P:biosynthetic process; F:transferase activity; P:DNA metabolic process
VvZin03.Ps_23.ver1.0.g333420	P:transport; P:cellular process
VvZin03.Ps_23.ver1.0.g333430	P:transport; P:cellular process; C:plastid
VvZin03.Ps_23.ver1.0.g333480	P:embryo development; P:catabolic process; P:post-embryonic development; F:binding; C:extracellular region; P:response to stress; P:reproduction; P:cellular process; P:carbohydrate metabolic process; P:response to biotic stimulus; P:response to external stimulus; C:cell wall; C:membrane; P:response to endogenous stimulus; F:hydrolase activity
VvZin03.Ps_23.ver1.0.g333490	P:embryo development; P:catabolic process; P:post-embryonic development; F:binding; C:extracellular region; P:response to stress; P:reproduction; P:cellular process; P:carbohydrate metabolic process; P:response to biotic stimulus; P:response to external stimulus; C:cell wall; C:membrane; P:response to endogenous stimulus; F:hydrolase activity
VvZin03.Ps_23.ver1.0.g333500	P:embryo development; P:catabolic process; P:post-embryonic development; F:binding; C:extracellular region; P:response to stress; P:reproduction; P:cellular process; P:carbohydrate metabolic process; P:response to biotic stimulus; P:response to external stimulus; C:cell wall; C:membrane; P:response to endogenous stimulus; F:hydrolase activity
VvZin03.Ps_23.ver1.0.g333510	P:embryo development; P:catabolic process; P:post-embryonic development; F:binding; C:extracellular region; P:response to stress; P:reproduction; P:cellular process; P:carbohydrate metabolic process; P:response to biotic stimulus; P:response to external stimulus; C:cell wall; C:membrane; P:response to endogenous stimulus; F:hydrolase activity
VvZin03.Ps_23.ver1.0.g333530	P:embryo development; P:catabolic process; P:post-embryonic development; F:binding; C:extracellular region; P:response to stress; P:reproduction; P:cellular process; P:carbohydrate metabolic process; P:response to biotic stimulus; P:response to external stimulus; C:cell wall; C:membrane; P:response to endogenous stimulus; F:hydrolase activity
VvZin03.Ps_23.ver1.0.g333540	P:embryo development; P:catabolic process; P:post-embryonic development; F:binding; C:extracellular region; P:response to stress; P:reproduction; P:cellular process; P:carbohydrate metabolic process; P:response to biotic stimulus; P:response to external stimulus; C:cell wall; C:membrane; P:response to endogenous stimulus; F:hydrolase activity
VvZin03.Ps_23.ver1.0.g333550	P:embryo development; P:catabolic process; P:post-embryonic development; F:binding; C:extracellular region; P:response to stress; P:reproduction; P:cellular process; P:carbohydrate metabolic process; P:response to biotic stimulus; P:response to external stimulus; C:cell wall; C:membrane; P:response to endogenous stimulus; F:hydrolase activity
VvZin03.Ps_23.ver1.0.g333560	P:embryo development; P:catabolic process; P:post-embryonic development; F:binding; C:extracellular region; P:response to stress; P:reproduction; P:cellular process; P:carbohydrate metabolic process; P:response to biotic stimulus; P:response to external stimulus; C:cell wall; C:membrane; P:response to endogenous stimulus; F:hydrolase activity
VvZin03.Ps_23.ver1.0.g333570	P:embryo development; P:catabolic process; P:post-embryonic development; F:binding; C:extracellular region; P:response to stress; P:reproduction; P:cellular process; P:carbohydrate metabolic process; P:response to biotic stimulus; P:response to external stimulus; C:cell wall; C:membrane; P:response to endogenous stimulus; F:hydrolase activity
VvZin03.Ps_23.ver1.0.g333580	P:embryo development; P:carbohydrate metabolic process; P:response to biotic stimulus; P:response to external stimulus; P:catabolic process; C:cell wall; P:post-embryonic development; F:binding; P:response to stress; P:reproduction; P:cellular process; F:hydrolase activity
VvZin03.Ps_23.ver1.0.g333590	P:carbohydrate metabolic process; P:response to biotic stimulus; P:response to external stimulus; P:catabolic process; F:binding; P:response to stress; P:cellular process; F:hydrolase activity
VvZin03.Ps_23.ver1.0.g333600	P:embryo development; P:catabolic process; P:post-embryonic development; F:binding; P:response to stress; P:reproduction; P:cellular process; P:carbohydrate metabolic process; P:response to biotic stimulus; P:response to external stimulus; C:cell wall; C:membrane; F:hydrolase activity
VvZin03.Ps_23.ver1.0.g333610	P:embryo development; P:catabolic process; P:post-embryonic development; F:binding; C:extracellular region; P:response to stress; P:reproduction; P:cellular process; P:carbohydrate metabolic process; P:response to biotic stimulus; P:response to external stimulus; C:cell wall; C:membrane; P:response to endogenous stimulus; F:hydrolase activity
VvZin03.Ps_23.ver1.0.g333620	P:embryo development; P:catabolic process; P:post-embryonic development; F:binding; C:extracellular region; P:response to stress; P:reproduction; P:cellular process; P:carbohydrate metabolic process; P:response to biotic stimulus; P:response to external stimulus; C:cell wall; C:membrane; P:response to endogenous stimulus; F:hydrolase activity
VvZin03.Ps_23.ver1.0.g333630	P:embryo development; P:catabolic process; P:post-embryonic development; F:binding; C:extracellular region; P:response to stress; P:reproduction; P:cellular process; P:carbohydrate metabolic process; P:response to biotic stimulus; P:response to external stimulus; C:cell wall; C:membrane; P:response to endogenous stimulus; F:hydrolase activity
VvZin03.Ps_23.ver1.0.g333700	P:biosynthetic process; F:transferase activity; C:nucleolus; P:nucleobase-containing compound metabolic process; C:nucleoplasm
VvZin03.Ps_23.ver1.0.g333730	F:nucleic acid binding; F:protein binding
VvZin03.Ps_23.ver1.0.g333740	F:protein binding; P:cellular component organization; F:enzyme regulator activity; P:transport; C:intracellular
VvZin03.Ps_23.ver1.0.g333770	0
VvZin03.Ps_23.ver1.0.g333810	C:membrane
VvZin03.Ps_23.ver1.0.g333820	0
VvZin03.Ps_23.ver1.0.g333900	F:DNA binding
VvZin03.Ps_23.ver1.0.g333940	F:structural molecule activity; C:ribosome; P:translation
VvZin03.Ps_23.ver1.0.g334020	F:protein binding; P:cellular protein modification process; C:intracellular
VvZin03.Ps_23.ver1.0.g334130	F:nucleotide binding
VvZin03.Ps_23.ver1.0.g334140	F:nucleotide binding; F:protein binding; P:signal transduction; C:plasma membrane; P:response to stress
VvZin03.Ps_234.ver1.0.g335920	C:mitochondrion; P:metabolic process; P:single-organism cellular process; F:transferase activity; F:binding; P:single-organism metabolic process; P:cellular process
VvZin03.Ps_234.ver1.0.g335950	P:cellular component organization; P:biosynthetic process; C:plastid
VvZin03.Ps_236.ver1.0.g336430	F:nucleotide binding; P:cellular protein modification process; F:kinase activity
VvZin03.Ps_236.ver1.0.g336440	F:nucleotide binding; C:membrane; P:cellular protein modification process; F:carbohydrate binding; F:kinase activity
VvZin03.Ps_236.ver1.0.g336450	F:hydrolase activity
VvZin03.Ps_236.ver1.0.g336630	C:nucleus; P:signal transduction; P:response to endogenous stimulus; P:post-embryonic development; C:plasma membrane
VvZin03.Ps_24.ver1.0.g337560	F:transcription factor activity, sequence-specific DNA binding; P:signal transduction; P:response to endogenous stimulus; P:biosynthetic process; P:nucleobase-containing compound metabolic process; C:intracellular
VvZin03.Ps_24.ver1.0.g337590	C:membrane; F:binding; C:vacuole
VvZin03.Ps_24.ver1.0.g337600	C:nucleus; F:DNA binding; F:RNA binding; F:protein binding; P:cell death; C:cytoplasm; P:signal transduction; F:nuclease activity; P:response to stress
VvZin03.Ps_24.ver1.0.g337670	C:membrane; P:transport
VvZin03.Ps_24.ver1.0.g337680	C:membrane; P:transport
VvZin03.Ps_24.ver1.0.g337690	F:protein binding; P:signal transduction; C:membrane
VvZin03.Ps_24.ver1.0.g337710	0
VvZin03.Ps_24.ver1.0.g337720	F:nucleotide binding; C:membrane; C:vacuole; P:transport; P:single-organism transport; F:transporter activity; F:hydrolase activity
VvZin03.Ps_24.ver1.0.g337730	F:nucleotide binding; C:membrane; C:vacuole; P:transport; P:single-organism transport; F:transporter activity; F:hydrolase activity
VvZin03.Ps_24.ver1.0.g337760	F:nucleotide binding; C:membrane; C:vacuole; P:transport; P:single-organism transport; F:transporter activity; F:hydrolase activity
VvZin03.Ps_24.ver1.0.g337780	C:nucleus; F:DNA binding; P:protein metabolic process; F:protein binding; P:catabolic process; P:DNA metabolic process; P:response to stress
VvZin03.Ps_24.ver1.0.g337790	P:embryo development; P:signal transduction; P:catabolic process; P:post-embryonic development; P:cellular protein modification process; P:DNA metabolic process; P:response to stress; P:reproduction; C:nucleus; F:DNA binding; P:response to abiotic stimulus; F:protein binding; P:response to external stimulus; C:cytosol
VvZin03.Ps_24.ver1.0.g338000	C:vacuole; C:plasma membrane; C:plastid
VvZin03.Ps_24.ver1.0.g338020	P:post-embryonic development; P:cellular protein modification process; C:Golgi apparatus; C:endoplasmic reticulum; P:anatomical structure morphogenesis; P:biosynthetic process; P:single-organism biosynthetic process; C:plastid; P:reproduction; C:endosome; C:membrane; P:cell differentiation; F:carbohydrate binding; F:transferase activity
VvZin03.Ps_24.ver1.0.g338030	C:nucleus; P:response to abiotic stimulus; F:catalytic activity; P:signal transduction; C:membrane; P:biosynthetic process; P:nucleobase-containing compound metabolic process; C:plastid
VvZin03.Ps_24.ver1.0.g338050	C:membrane
VvZin03.Ps_24.ver1.0.g338060	F:hydrolase activity
VvZin03.Ps_24.ver1.0.g338120	F:nucleic acid binding; F:nucleotide binding; P:nucleobase-containing compound metabolic process; F:hydrolase activity
VvZin03.Ps_24.ver1.0.g338260	P:catabolic process; P:biosynthetic process; P:single-organism biosynthetic process; P:response to stress; P:single-organism catabolic process; P:response to biotic stimulus; P:response to abiotic stimulus; F:protein binding; P:cell death; P:response to external stimulus; C:mitochondrion; C:membrane; P:response to endogenous stimulus; F:transferase activity
VvZin03.Ps_24.ver1.0.g338270	F:RNA binding
VvZin03.Ps_24.ver1.0.g338290	P:protein metabolic process; P:generation of precursor metabolites and energy; C:membrane; P:photosynthesis; C:plastid; C:thylakoid; F:hydrolase activity
VvZin03.Ps_24.ver1.0.g338370	C:membrane
VvZin03.Ps_24.ver1.0.g338440	P:embryo development; P:catabolic process; P:signal transduction; P:cellular protein modification process; P:DNA metabolic process; P:response to stress; C:nucleus; P:response to abiotic stimulus; F:protein binding; P:flower development; F:catalytic activity; P:response to endogenous stimulus; C:cytosol
VvZin03.Ps_240.ver1.0.g338790	F:RNA binding; F:transferase activity; P:nucleobase-containing compound metabolic process
VvZin03.Ps_240.ver1.0.g338830	F:nucleotide binding; P:cellular protein modification process; P:pollen-pistil interaction; F:carbohydrate binding; F:kinase activity; C:plasma membrane
VvZin03.Ps_240.ver1.0.g338850	0
VvZin03.Ps_241.ver1.0.g339110	F:nucleotide binding; P:carbohydrate metabolic process; P:cellular protein modification process; F:carbohydrate binding; F:kinase activity; C:plastid
VvZin03.Ps_245.ver1.0.g340240	C:nucleus; F:protein binding; F:catalytic activity; P:metabolic process
VvZin03.Ps_245.ver1.0.g340250	F:catalytic activity; C:membrane; P:metabolic process; F:binding; P:single-organism metabolic process
VvZin03.Ps_245.ver1.0.g340260	F:catalytic activity; C:membrane; P:metabolic process; F:binding; P:single-organism metabolic process
VvZin03.Ps_245.ver1.0.g340270	0
VvZin03.Ps_245.ver1.0.g340280	F:nucleotide binding; C:mitochondrion; F:hydrolase activity
VvZin03.Ps_245.ver1.0.g340290	C:nucleus; P:carbohydrate metabolic process; C:cytoplasm; F:kinase activity; P:single-organism carbohydrate metabolic process
VvZin03.Ps_245.ver1.0.g340300	F:nucleic acid binding
VvZin03.Ps_245.ver1.0.g340310	C:nucleus; F:RNA binding; C:cytoplasm; P:flower development
VvZin03.Ps_245.ver1.0.g340320	F:RNA binding; F:protein binding; F:nuclease activity; C:intracellular
VvZin03.Ps_245.ver1.0.g340330	0
VvZin03.Ps_245.ver1.0.g340340	F:DNA binding; C:mitochondrion; P:cellular component organization; C:nucleolus
VvZin03.Ps_245.ver1.0.g340350	F:RNA binding; P:cellular component organization; F:structural molecule activity; C:cytosol; C:nucleolus; C:ribosome; C:vacuole; C:plasma membrane; P:translation
VvZin03.Ps_245.ver1.0.g340360	C:nucleus; F:DNA binding; F:transcription factor activity, sequence-specific DNA binding; P:biosynthetic process; P:nucleobase-containing compound metabolic process
VvZin03.Ps_245.ver1.0.g340370	P:secondary metabolic process; C:nucleus; F:DNA binding; F:transcription factor activity, sequence-specific DNA binding; F:protein binding; C:membrane; P:biosynthetic process; P:nucleobase-containing compound metabolic process
VvZin03.Ps_245.ver1.0.g340380	F:RNA binding; C:membrane; C:endoplasmic reticulum; P:transport; P:translation
VvZin03.Ps_245.ver1.0.g340390	C:membrane; P:single-organism transport; P:transport; F:transporter activity
VvZin03.Ps_245.ver1.0.g340400	C:membrane; C:endoplasmic reticulum; C:Golgi apparatus; P:transport
VvZin03.Ps_245.ver1.0.g340410	C:nucleus; P:response to abiotic stimulus; P:cellular protein modification process; F:transferase activity; F:binding; P:response to stress
VvZin03.Ps_245.ver1.0.g340420	P:multicellular organism development; P:transport; C:plasma membrane; F:transporter activity
VvZin03.Ps_245.ver1.0.g340430	P:carbohydrate metabolic process; C:cytoplasm; C:membrane; P:cellular component organization; C:Golgi apparatus; P:biosynthetic process; F:transferase activity; P:single-organism biosynthetic process; P:nucleobase-containing compound metabolic process; P:single-organism carbohydrate metabolic process
VvZin03.Ps_245.ver1.0.g340440	P:generation of precursor metabolites and energy; C:membrane; P:photosynthesis; C:plastid; C:thylakoid
VvZin03.Ps_245.ver1.0.g340450	0
VvZin03.Ps_245.ver1.0.g340460	P:biosynthetic process; F:transferase activity; C:nucleolus; P:nucleobase-containing compound metabolic process
VvZin03.Ps_246.ver1.0.g340610	P:protein metabolic process; P:catabolic process; F:binding; F:transferase activity; P:cellular process
VvZin03.Ps_246.ver1.0.g340630	0
VvZin03.Ps_249.ver1.0.g341450	F:structural molecule activity; P:cellular component organization; C:cytosol; C:endoplasmic reticulum; C:nucleolus; C:ribosome; C:vacuole; C:plasma membrane; C:plastid; P:translation; F:hydrolase activity
VvZin03.Ps_249.ver1.0.g341470	C:membrane
VvZin03.Ps_249.ver1.0.g341510	F:RNA binding; F:transferase activity; P:nucleobase-containing compound metabolic process
VvZin03.Ps_249.ver1.0.g341520	P:secondary metabolic process; C:nucleus; P:post-embryonic development; C:cytosol; P:biosynthetic process; P:single-organism cellular process; F:transferase activity; P:single-organism biosynthetic process; F:binding; P:cellular process; P:reproduction
VvZin03.Ps_249.ver1.0.g341550	P:secondary metabolic process; C:nucleus; P:post-embryonic development; C:cytosol; P:biosynthetic process; P:single-organism cellular process; F:transferase activity; P:single-organism biosynthetic process; F:binding; P:cellular process; P:reproduction
VvZin03.Ps_249.ver1.0.g341580	0
VvZin03.Ps_249.ver1.0.g341600	P:secondary metabolic process; F:catalytic activity; P:flower development; C:membrane; C:endoplasmic reticulum; P:anatomical structure morphogenesis; P:biosynthetic process; F:binding; P:single-organism biosynthetic process; P:cellular process; P:growth
VvZin03.Ps_249.ver1.0.g341610	P:multicellular organism development; P:cellular component organization; P:DNA metabolic process; P:cell cycle; P:reproduction; C:nucleoplasm; F:hydrolase activity
VvZin03.Ps_25.ver1.0.g341710	P:carbohydrate metabolic process; F:catalytic activity; C:membrane; C:mitochondrion; P:biosynthetic process; P:single-organism biosynthetic process; F:binding; P:nucleobase-containing compound metabolic process
VvZin03.Ps_25.ver1.0.g341770	C:membrane; P:transport
VvZin03.Ps_25.ver1.0.g341820	P:multicellular organism development; P:cellular protein modification process; P:anatomical structure morphogenesis; P:transport; P:response to stress; F:nucleotide binding; C:nucleus; P:response to abiotic stimulus; C:cytoskeleton; F:protein binding; C:cytoplasm; P:response to endogenous stimulus; P:cellular component organization; F:kinase activity; P:cell growth
VvZin03.Ps_25.ver1.0.g341850	0
VvZin03.Ps_25.ver1.0.g341900	P:secondary metabolic process; P:catabolic process; P:biosynthetic process; F:binding; P:single-organism biosynthetic process; P:transport; F:transporter activity; P:response to stress; P:single-organism catabolic process; P:response to biotic stimulus; P:response to external stimulus; C:membrane; P:cellular component organization; C:cytosol; F:transferase activity; F:hydrolase activity
VvZin03.Ps_25.ver1.0.g341960	F:nucleotide binding; P:generation of precursor metabolites and energy; C:cytoplasm; F:kinase activity
VvZin03.Ps_25.ver1.0.g342040	F:DNA binding; P:biosynthetic process; P:nucleobase-containing compound metabolic process
VvZin03.Ps_25.ver1.0.g342070	C:cytoplasm; F:enzyme regulator activity
VvZin03.Ps_25.ver1.0.g342080	P:protein metabolic process; P:multicellular organism development; P:catabolic process; P:lipid metabolic process; P:single-organism cellular process; P:biosynthetic process; F:transferase activity; P:cellular process; C:intracellular; P:single-organism catabolic process
VvZin03.Ps_25.ver1.0.g342240	F:nucleotide binding; C:membrane; P:cellular protein modification process; F:kinase activity
VvZin03.Ps_25.ver1.0.g342380	C:nucleus; F:protein binding; P:cellular component organization; C:cytosol; P:nucleobase-containing compound metabolic process
VvZin03.Ps_25.ver1.0.g342400	P:response to abiotic stimulus; C:extracellular region; P:response to stress; P:cellular process
VvZin03.Ps_25.ver1.0.g342430	C:membrane
VvZin03.Ps_25.ver1.0.g342490	P:response to abiotic stimulus; F:catalytic activity; C:mitochondrion; C:membrane; P:biosynthetic process; P:single-organism cellular process; F:binding; P:single-organism biosynthetic process; P:response to stress; P:cellular process
VvZin03.Ps_25.ver1.0.g342560	0
VvZin03.Ps_25.ver1.0.g342580	F:RNA binding
VvZin03.Ps_25.ver1.0.g342660	P:catabolic process; P:post-embryonic development; P:biosynthetic process; C:nucleolus; P:nucleobase-containing compound metabolic process; P:response to stress; C:plasma membrane; P:reproduction; P:single-organism catabolic process; F:nucleotide binding; C:peroxisome; P:response to abiotic stimulus; P:cell death; F:protein binding; P:response to endogenous stimulus; C:cytosol; F:transferase acti…
VvZin03.Ps_25.ver1.0.g342680	F:protein binding; C:intracellular; P:cellular process
VvZin03.Ps_25.ver1.0.g342690	F:protein binding; C:membrane
VvZin03.Ps_25.ver1.0.g342710	F:nucleotide binding; C:membrane; P:transport; F:transporter activity; F:hydrolase activity
VvZin03.Ps_25.ver1.0.g342760	F:catalytic activity; C:cytosol; P:biosynthetic process; P:single-organism cellular process; P:single-organism biosynthetic process; P:cellular process
VvZin03.Ps_25.ver1.0.g342820	F:nucleotide binding; C:peroxisome; C:cytoskeleton; F:protein binding; P:flower development; P:cellular component organization; P:cell differentiation; P:anatomical structure morphogenesis; P:pollination; P:cell growth; F:motor activity
VvZin03.Ps_25.ver1.0.g342870	P:cellular homeostasis; C:Golgi apparatus; P:biosynthetic process; F:binding; C:extracellular region; P:single-organism biosynthetic process; C:vacuole; C:plasma membrane; C:plastid; P:single-organism carbohydrate metabolic process; P:carbohydrate metabolic process; F:catalytic activity; P:response to endogenous stimulus; P:cellular component organization; C:cytosol
VvZin03.Ps_25.ver1.0.g342940	0
VvZin03.Ps_25.ver1.0.g342970	C:membrane; C:vacuole
VvZin03.Ps_25.ver1.0.g343040	0
VvZin03.Ps_25.ver1.0.g343150	0
VvZin03.Ps_25.ver1.0.g343170	0
VvZin03.Ps_25.ver1.0.g343220	C:membrane
VvZin03.Ps_25.ver1.0.g343350	F:DNA binding; C:membrane; C:intracellular; F:hydrolase activity
VvZin03.Ps_25.ver1.0.g343360	P:secondary metabolic process; P:cell communication; P:response to extracellular stimulus; P:biosynthetic process; P:single-organism biosynthetic process; P:cell cycle; P:response to stress; C:nucleoplasm; P:single-organism carbohydrate metabolic process; P:carbohydrate metabolic process; F:protein binding; P:cellular component organization; F:transferase activity
VvZin03.Ps_25.ver1.0.g343380	0
VvZin03.Ps_25.ver1.0.g343390	0
VvZin03.Ps_25.ver1.0.g343510	F:nucleotide binding; F:catalytic activity; C:membrane; P:metabolic process; P:single-organism metabolic process; P:cellular process
VvZin03.Ps_25.ver1.0.g343520	F:protein binding
VvZin03.Ps_25.ver1.0.g343530	F:nucleotide binding; C:extracellular space; P:catabolic process; F:catalytic activity; P:post-embryonic development; C:membrane; F:structural molecule activity; C:endoplasmic reticulum; C:ribosome; P:nucleobase-containing compound metabolic process; P:reproduction; P:translation
VvZin03.Ps_25.ver1.0.g343540	F:nucleotide binding; C:extracellular space; P:catabolic process; F:catalytic activity; P:post-embryonic development; C:membrane; F:structural molecule activity; C:endoplasmic reticulum; C:ribosome; P:nucleobase-containing compound metabolic process; P:reproduction; P:translation
VvZin03.Ps_25.ver1.0.g343550	0
VvZin03.Ps_25.ver1.0.g343560	C:membrane
VvZin03.Ps_25.ver1.0.g343710	C:membrane
VvZin03.Ps_250.ver1.0.g343760	P:biosynthetic process; P:nucleobase-containing compound metabolic process; F:molecular_function; C:intracellular
VvZin03.Ps_251.ver1.0.g344070	F:oxygen binding; P:single-organism cellular process; P:biosynthetic process; P:single-organism biosynthetic process; P:single-organism transport; P:transport; P:response to stress; F:transporter activity; C:plasma membrane; P:cellular process; C:nucleus; P:response to biotic stimulus; P:response to abiotic stimulus; P:response to external stimulus; C:cell wall; P:lipid metabolic process; C:cytos…
VvZin03.Ps_251.ver1.0.g344150	F:RNA binding; F:protein binding; F:nuclease activity; C:intracellular
VvZin03.Ps_251.ver1.0.g344200	0
VvZin03.Ps_252.ver1.0.g344360	0
VvZin03.Ps_252.ver1.0.g344370	F:nucleotide binding; P:carbohydrate metabolic process; C:endosome; C:cytoplasm; F:catalytic activity; C:Golgi apparatus; P:nucleobase-containing compound metabolic process; C:plasma membrane; P:single-organism carbohydrate metabolic process
VvZin03.Ps_252.ver1.0.g344560	P:protein metabolic process; P:response to abiotic stimulus; P:cell communication; P:response to extracellular stimulus; C:mitochondrion; P:biosynthetic process; F:binding; F:transferase activity; P:response to stress
VvZin03.Ps_252.ver1.0.g344570	F:RNA binding; F:structural molecule activity; C:cytosol; C:ribosome; C:vacuole; C:plasma membrane; C:plastid; P:translation
VvZin03.Ps_252.ver1.0.g344690	F:nucleotide binding; C:peroxisome; P:multicellular organism development; F:catalytic activity; C:membrane; P:lipid metabolic process; P:cell differentiation; P:anatomical structure morphogenesis; P:cell growth
VvZin03.Ps_252.ver1.0.g344700	P:post-embryonic development; P:anatomical structure morphogenesis; P:biosynthetic process; P:single-organism biosynthetic process; C:vacuole; P:response to stress; C:plasma membrane; P:reproduction; P:single-organism carbohydrate metabolic process; P:carbohydrate metabolic process; P:response to abiotic stimulus; C:cell wall; P:cellular component organization; P:cell differentiation; C:cytosol; …
VvZin03.Ps_252.ver1.0.g344720	P:carbohydrate metabolic process; C:membrane; P:cellular component organization; C:extracellular region; F:hydrolase activity; P:single-organism carbohydrate metabolic process
VvZin03.Ps_252.ver1.0.g344750	C:nucleus; F:DNA binding; F:transcription factor activity, sequence-specific DNA binding; P:biosynthetic process; P:nucleobase-containing compound metabolic process
VvZin03.Ps_252.ver1.0.g344770	F:RNA binding; F:structural molecule activity; P:cellular component organization; C:cytosol; C:nucleolus; C:ribosome; C:plasma membrane; P:translation
VvZin03.Ps_252.ver1.0.g344780	P:response to extracellular stimulus; P:catabolic process; P:signal transduction; P:multicellular organism development; F:lipid binding; P:biosynthetic process; P:single-organism biosynthetic process; C:vacuole; P:transport; P:response to stress; P:single-organism catabolic process; P:lipid metabolic process; P:response to endogenous stimulus; F:hydrolase activity
VvZin03.Ps_254.ver1.0.g345220	F:protein binding; P:signal transduction; C:membrane
VvZin03.Ps_254.ver1.0.g345290	0
VvZin03.Ps_256.ver1.0.g345520	0
VvZin03.Ps_257.ver1.0.g345690	P:cellular homeostasis; C:membrane; P:transport; F:transporter activity
VvZin03.Ps_257.ver1.0.g345710	C:membrane; F:hydrolase activity
VvZin03.Ps_257.ver1.0.g345770	F:nucleotide binding; C:membrane; P:cellular protein modification process; F:kinase activity
VvZin03.Ps_258.ver1.0.g345870	P:secondary metabolic process; P:catabolic process; C:Golgi apparatus; P:biosynthetic process; P:single-organism cellular process; F:binding; P:single-organism biosynthetic process; P:response to stress; P:cellular process; P:response to biotic stimulus; P:response to abiotic stimulus; P:response to external stimulus; F:catalytic activity; C:cell wall; C:membrane; C:cytosol; C:extracellular matrix
VvZin03.Ps_258.ver1.0.g345900	P:secondary metabolic process; P:catabolic process; C:Golgi apparatus; P:biosynthetic process; P:single-organism cellular process; F:binding; P:single-organism biosynthetic process; P:response to stress; P:cellular process; P:response to biotic stimulus; P:response to abiotic stimulus; P:response to external stimulus; F:catalytic activity; C:cell wall; C:membrane; C:cytosol; C:extracellular matrix
VvZin03.Ps_258.ver1.0.g345920	P:secondary metabolic process; P:catabolic process; C:Golgi apparatus; P:biosynthetic process; P:single-organism cellular process; C:extracellular region; F:binding; P:single-organism biosynthetic process; P:response to stress; P:cellular process; P:response to abiotic stimulus; F:catalytic activity; C:cell wall; C:membrane; C:cytosol
VvZin03.Ps_258.ver1.0.g345930	P:secondary metabolic process; P:catabolic process; C:Golgi apparatus; P:biosynthetic process; P:single-organism cellular process; C:extracellular region; F:binding; P:single-organism biosynthetic process; P:response to stress; P:cellular process; P:response to abiotic stimulus; F:catalytic activity; C:cell wall; C:membrane; C:cytosol
VvZin03.Ps_26.ver1.0.g346200	C:membrane; F:transferase activity
VvZin03.Ps_26.ver1.0.g346440	0
VvZin03.Ps_26.ver1.0.g346470	P:response to biotic stimulus; P:response to external stimulus; C:membrane; C:vacuole; P:single-organism transport; P:transport; F:transporter activity
VvZin03.Ps_26.ver1.0.g346500	F:nucleotide binding; F:protein binding; C:cytoplasm; P:signal transduction; P:cellular protein modification process; F:kinase activity; F:signal transducer activity
VvZin03.Ps_26.ver1.0.g346510	F:nucleotide binding; F:protein binding; P:cellular protein modification process; F:kinase activity
VvZin03.Ps_26.ver1.0.g346560	P:carbohydrate metabolic process; F:kinase activity; C:plastid
VvZin03.Ps_26.ver1.0.g346570	F:nucleotide binding; C:mitochondrion; P:biosynthetic process; P:single-organism cellular process; F:transferase activity; P:single-organism biosynthetic process; P:cellular process
VvZin03.Ps_26.ver1.0.g346580	F:DNA binding; C:nucleus; F:protein binding; F:translation factor activity, RNA binding; C:ribosome; P:nucleobase-containing compound metabolic process; P:response to stress
VvZin03.Ps_26.ver1.0.g346600	P:multicellular organism development; C:Golgi apparatus; C:extracellular region; P:response to stress; P:carbohydrate metabolic process; P:response to abiotic stimulus; P:response to external stimulus; C:cell wall; C:membrane; P:response to endogenous stimulus; P:cellular component organization; F:transferase activity; F:hydrolase activity
VvZin03.Ps_26.ver1.0.g346620	P:multicellular organism development; C:Golgi apparatus; C:extracellular region; P:response to stress; P:carbohydrate metabolic process; P:response to abiotic stimulus; P:response to external stimulus; C:cell wall; C:membrane; P:response to endogenous stimulus; P:cellular component organization; F:transferase activity; F:hydrolase activity
VvZin03.Ps_26.ver1.0.g346630	P:multicellular organism development; C:Golgi apparatus; C:extracellular region; P:response to stress; P:carbohydrate metabolic process; P:response to abiotic stimulus; P:response to external stimulus; C:cell wall; C:membrane; P:response to endogenous stimulus; P:cellular component organization; F:transferase activity; F:hydrolase activity
VvZin03.Ps_26.ver1.0.g346680	P:lipid metabolic process; P:biosynthetic process; P:single-organism cellular process; F:transferase activity; F:binding; P:single-organism biosynthetic process; C:plastid; P:cellular process
VvZin03.Ps_26.ver1.0.g346720	P:multicellular organism development; C:Golgi apparatus; C:extracellular region; P:response to stress; P:carbohydrate metabolic process; P:response to abiotic stimulus; P:response to external stimulus; C:cell wall; C:membrane; P:response to endogenous stimulus; P:cellular component organization; F:transferase activity; F:hydrolase activity
VvZin03.Ps_26.ver1.0.g346770	C:nucleus
VvZin03.Ps_26.ver1.0.g346960	P:carbohydrate metabolic process; C:mitochondrion; P:lipid metabolic process; P:biosynthetic process; P:single-organism cellular process; P:single-organism biosynthetic process; F:binding; P:cellular process; F:hydrolase activity; P:single-organism carbohydrate metabolic process
VvZin03.Ps_26.ver1.0.g346970	F:DNA binding; C:nucleus; C:membrane; P:biosynthetic process; P:DNA metabolic process; P:response to stress
VvZin03.Ps_26.ver1.0.g347020	P:secondary metabolic process; P:protein metabolic process; C:membrane; F:transferase activity; F:hydrolase activity
VvZin03.Ps_26.ver1.0.g347070	P:protein metabolic process; P:carbohydrate metabolic process; C:endosome; C:cytoplasm; C:membrane; P:cellular component organization; C:Golgi apparatus; P:biosynthetic process; P:single-organism biosynthetic process; F:transferase activity; P:single-organism carbohydrate metabolic process
VvZin03.Ps_26.ver1.0.g347100	P:carbohydrate metabolic process; F:protein binding; F:catalytic activity; C:membrane; P:response to endogenous stimulus; P:cellular component organization; C:cytosol; F:carbohydrate binding
VvZin03.Ps_26.ver1.0.g347180	C:membrane; F:transporter activity
VvZin03.Ps_26.ver1.0.g347190	F:DNA binding
[truncated: 2,560 more rows]
