# Supplementary material for: The genomic diversification of grapevine clones
Source: BMC Genomics. 2019 Dec 12;20:972. doi: 10.1186/s12864-019-6211-2 (PMC6907202; doi:10.1186/s12864-019-6211-2)
Supplement: Supplementary file 3 — Additional file 3: Results of technical (Table S1, Figure S1) and Sanger sequencing (Table S2) validation of variant calls by GATK. [file 12864_2019_6211_MOESM3_ESM.xlsx]

## Sheet: S Table 1
								Intersection	Count
								Shared by All	717647
								GATK only	99140
								MUMMER only	67941
								Clairovoyante only	81944
								GATK + MUMMER	132465
								GATK + Clairovoyante	159741
								MUMMER + Clairovoyante	187411
								Percent GATK Called By Others	0.910604

## Sheet:  S Table 2
Gene ID	Gene Name	Variant Location	Forward Primer	Reverse Primer	Sanger Validation
VvZin03.Ps_39.ver1.0.g401680	ARF2	1825092	TTGGCATGGTTTCTCCTGCT	GTTTAACTTGCTGGCAGGCC	0.8
		1825339			0.625
		1825364			0.8125
		1825377			0.75
		1825403			0.866667
		1825445			0.733333
VvZin03.Ps_87.ver1.0.g515650	Sugar Transporter ERD6	262949	ATTAGAAGTGGGCGCCTTCC	TTCAACAGTTGCCGAAAGCT	0.75
VvZin03.Ps_50.ver1.0.g446620	Anthocyanidin_3-O-glucosyltransferase	435225	GCAGTACATTACCGCCAGTG	TCTTTCACCATTTGGAAAGCGT	0.75
VvZin03.Ps_172.ver1.0.g290230	Ethylene Responsive Nuclear	726186	CGTGAGGAACCAGATATGAATGG	TGCTCCAAGAAAGCCAGAGA	1
VvZin03.Ps_12.ver1.0.g234230	Cellulose Synthase E6	2409593	TGAAGAGAAAGGCCACAGGG	GGTTCCCAACCCTTGCATTG	1
