# Supplementary material for: The genomic diversification of grapevine clones
Source: BMC Genomics. 2019 Dec 12;20:972. doi: 10.1186/s12864-019-6211-2 (PMC6907202; doi:10.1186/s12864-019-6211-2)
Supplement: Supplementary file 4 — Additional file 4: Table S1. a summary of the alignment of Illumina libraries to Zin03, Table S2. a summary of variants relative to the Zinfandel primary assembly, and Table S3. a summary of the SnpEff analysis of variants, with mean values ± SEM shown. [file 12864_2019_6211_MOESM4_ESM.xlsx]

## Sheet: S Table 1
Zinfandel / NonZinfandel	Cultivar / Clone	Mapped Reads	Percent Aligned
Non-Zinfandel	PinotNoir	81861571	96.8696
Non-Zinfandel	SauvignonBlanc	82330724	97.271
Non-Zinfandel	CabernetSauvignon	82307793	97.3605
Non-Zinfandel	CabernetFranc	82618727	97.6031
Non-Zinfandel	Merlot	82760670	97.9403
Non-Zinfandel	Chardonnay	82941347	98.1138
Zinfandel	15	67259143	79.84
Zinfandel	1	79641403	94.3601
Zinfandel	7	80736375	95.7167
Zinfandel	14	81560316	96.6261
Zinfandel	11	81878029	96.9569
Zinfandel	13	82090556	97.2547
Zinfandel	12	82371446	97.2678
Zinfandel	2	82194404	97.4559
Zinfandel	8	82600345	97.9106
Zinfandel	Zin3	83102498	97.9771
Zinfandel	6	82717347	98.0659
Zinfandel	10	82711884	98.0973
Zinfandel	4	82754040	98.1283
Zinfandel	5	82803083	98.2049
Zinfandel	9	82845488	98.2437

## Sheet: S Table 2
	Summary of variants relative to the Zinfandel (Zin03) primary assembly
	Genotype	Homozygous variants	Locus not called for genotype by GATK ("./.")	Heterozygous variants	% Without reference variant	Het:Hom	Unique Heterozygous SNVs (Figure 5A)
	Zin03	0	0	0	-	-	24081
	1	30014	180176	815749	3.54875	27.1789	13499
	2	36782	236650	717925	4.87368	19.5184	17215
	4	33009	212501	751261	4.20888	22.7593	17222
	5	33925	222243	740966	4.37804	21.8413	17647
	6	35618	230142	730696	4.64796	20.5148	16874
	7	41406	279165	714795	5.47553	17.2631	20777
	8	57237	430500	705983	7.49941	12.3344	24881
	9	35937	240570	715834	4.78031	19.9191	22763
	10	34846	233674	718423	4.62597	20.6171	18305
	11	61769	417071	671816	8.42016	10.8763	17070
	12	62242	407753	627418	9.02503	10.0803	13548
	13	38092	228806	740157	4.89458	19.4308	16666
	14	44491	299081	730100	5.74381	16.4101	30758
	15	54795	298443	685997	7.39681	12.5193	18285
	Sauvignon blanc	2459312	1510608	3592723	40.6361	1.46087	-
	Chardonnay	2495938	1257526	3666952	40.4995	1.46917	-
	Merlot	2620842	1508213	3499233	42.8237	1.33516	-
	Cabernet franc	2655793	1447972	3639957	42.1839	1.37057	-
	Pinot noir	2694461	1583503	3443948	43.8951	1.27816	-

## Sheet: S Table 3
		SnpEff analysis of variants. Mean values ± SEM are shown. Excludes sites and variants where samples and Zin03 have identical heterozygous genotypes at the locus. Analysis only includes variant sites at which all clones were called, and hence differs from the "Variant summary"
		General	Zinfandel clones	Non-Zinfandels
		Variant sites	574,397 ± 7,527	4,867,171 ± 43,762
		Variants	630,858 ± 8,144	5,189,238 ± 45,535
		Variants analyzed by SNPEff	607,919 ± 7,903	5,064,922 ± 44,703
		SNPeff
		Variants / N bases	971 ± 12	116 ± 1
		Transitions / Transversions	2.45 ± 0.0149	2.244 ± 0.0035
		Variants by type
		SNV	507,495 ± 6,788	4,373,689 ± 39,324
		INDEL	100,424 ± 1,670	691,233 ± 5,391
		Variant Impact (%)
		High	0.148 ± 0.0023	0.092 ± 0.0017
		Modifier	98.094 ± 0.0299	97.848 ± 0.0117
		Moderate	1.112 ± 0.0183	1.112 ± 0.009
		Low	6,125 ± 99	79329 ± 755
		Effects by functional class (%)
		Missense	63.237 ± 0.07	55.311 ± 0.1608
		Nonsense	1.957 ± 0.0208	1.127 ± 0.0207
		Silent	34.806 ± 0.0696	43.562 ± 0.1715
