# Supplementary material for: The genomic diversification of grapevine clones
Source: BMC Genomics. 2019 Dec 12;20:972. doi: 10.1186/s12864-019-6211-2 (PMC6907202; doi:10.1186/s12864-019-6211-2)
Supplement: Supplementary file 6 — Additional file 6: Bioinformatic pipeline for SNV, INDEL, and SV calling. [file 12864_2019_6211_MOESM6_ESM.sh]

#!/bin/sh

# Adjust paths as needed.

#################################
# GATK Variant calling pipeline #
#################################

# References #

GENOME=Zin03_Pr.fasta # Primary assembly
TRIMMO=Trimmomatic-0.36/trimmomatic-0.36.jar
PICARD=picard/picard.jar
GATK=gatk/GenomeAnalysisTK.jar

# Concatenate FASTQs #

    # zin.list = list of genotypes

    for line in $( cat zin.list ); do
        echo ${line}
        cat ${line}*_R1_*fastq.gz > ${line}.1.fastq.gz
        cat ${line}*_R2_*fastq.gz > ${line}.2.fastq.gz
    done

# FASTQC, Pre-trim #

    for line in $( cat zin.list ); do
        echo ${line}
        fastqc FASTQ/PRETRIM/${line}.1.fastq.gz -t 56
        fastqc FASTQ/PRETRIM/${line}.2.fastq.gz -t 56
    done

# Trim #

    for line in $( cat zin.list ); do
        echo ${line}
        java -jar $TRIMMO PE -phred33 \
        FASTQ/PRETRIM/${line}.1.fastq.gz \
        FASTQ/PRETRIM/${line}.2.fastq.gz \
        FASTQ/POSTTRIM/${line}_1.fq.gz \
        FASTQ/UNPAIRED/${line}_unpaired.1.fq.gz \
        FASTQ/POSTTRIM/${line}_2.fq.gz \
        FASTQ/UNPAIRED${line}_unpaired.2.fq.gz \
        ILLUMINACLIP:Trimmomatic-0.36/adapters/TruSeq3-PE-2.fa:2:30:10 \
        CROP:100 LEADING:3 TRAILING:3 SLIDINGWINDOW:4:20 MINLEN:60
    done

# Downsample #

    for line in $(cat zin.list); do
        echo ${line}
        seqtk sample -s100 FASTQ/POSTTRIM/${line}_1.fq.gz 41953557  > FASTQ/POSTDOWNSAMPLE/${line}_s1.fq
        seqtk sample -s100 FASTQ/POSTTRIM/${line}_2.fq.gz 41953557  > FASTQ/POSTDOWNSAMPLE/${line}_s2.fq
        gzip FASTQ/POSTDOWNSAMPLE/${line}_s1.fq
        gzip FASTQ/POSTDOWNSAMPLE/${line}_s2.fq
    done

# FASTQC, Post-trim & Post-downsample #

    for line in $(cat short.list); do
        fastqc FASTQ/POSTDOWNSAMPLE/${line}_s1.fq.gz
        fastqc FASTQ/POSTDOWNSAMPLE/${line}_s2.fq.gz
    done


# Parellelize! #

    # For steps in which "$1" is looped over below, the following script was used to submit samples in parallel. Save as separate file to use.#
        #!/bin/bash/
        # Launch parallel jobs
        # bash launch.sh FileListPrefix ScriptToRun LengthOfSplitLists
        # EXAMPLE:     bash launch.sh files.list       mypipeline.sh         5
        # The above example will use launch.sh to split file.list into files of length 5 and submit each of those lists to mypipeline.sh to run

        split -l $3 $1 $1.
        for line in $( ls $1.* ); do
            echo ${line}
            nohup bash $2 ${line} > ${line}.out 2> ${line}.err &
        done

# Align #

    for line in $( cat $1 ); do
        echo ${line}
        bwa mem -M -t 56 $GENOME FASTQ/POSTDOWNSAMPLE/${line}_s1.fq.gz FASTQ/POSTDOWNSAMPLE/${line}_s2.fq.gz > ALIGNMENTS/${line}.sam
        samtools view -bS ALIGNMENTS/${line}.sam | samtools sort -@ 24 - -o ALIGNMENTS/${line}.bam
        bamtools stats -in ALIGNMENTS/${line}.bam
    done

# Mark optical duplicates https://broadinstitute.github.io/picard/command-line-overview.html #

    for line in $( cat $1 ); do
        echo ${line}

        java -Xmx20g -jar $PICARD MarkDuplicates \
            I=ALIGNMENTS/${line}.bam \
            M=ALIGNMENTS/${line}.duplicateStats.txt \
            O=ALIGNMENTS/${line}.dup.marked.bam \
            REMOVE_DUPLICATES=false \
            TAGGING_POLICY=All \
            ASSUME_SORT_ORDER=coordinate \
            TMP_DIR= tmp/

        java -Xmx20g -jar $PICARD  AddOrReplaceReadGroups \
            I=ALIGNMENTS/${line}.dup.marked.bam \
            O=ALIGNMENTS/${line}_dup.marked.bam \
            TMP_DIR= tmp/ \
            RGID=${line} \
            RGPL=illumina \
            SORT_ORDER=coordinate \
            RGLB=lib1 \
            RGPU=unit1 \
            RGSM=${line}

        java -Xmx20g -jar $PICARD BuildBamIndex \
            INPUT=ALIGNMENTS/${line}_dup.marked.bam \
            TMP_DIR= tmp/

        java -Xmx20g -jar $PICARD ValidateSamFile \
            I=ALIGNMENTS/${line}_dup.marked.bam \
            MODE=SUMMARY \
            TMP_DIR= tmp/

        rm ALIGNMENTS/${line}.dup.marked.bam
    done

# Call variants #

    for line in $( cat $1 ); do
        echo ${line}
        java -Xmx20g -jar gatk/GenomeAnalysisTK.jar \
            -R $GENOME \
            -T HaplotypeCaller \
            -I ALIGNMENTS/${line}_dup.marked.bam \
            -o VCF/${line}.g.vcf \
            --output_mode EMIT_ALL_SITES \
            -ERC GVCF
    done

# Filter VCF #

    for line in $( cat $1 ); do
        echo ${line}
        java -Xmx20g -jar $GATK \
        -T VariantFiltration \
        -R $GENOME \
        -V VCF/${line}.g.vcf \
        -o VCF/${line}.f.g.vcf \
        --filterExpression "DP >20 || DP < 5 || QUAL <20"  \
        --filterName "Qual_DP_Filter"

        java -Xmx20g -jar $GATK \
        -T VariantAnnotator \
        --variant VCF/${line}.f.g.vcf \
        -R $GENOME \
        -o VCF/${line}.tmp.g.vcf \
        --annotation FisherStrand \
        --annotation QualByDepth

        java -Xmx20g -jar $GATK \
        -T VariantFiltration \
        -R $GENOME \
        -V VCF/${line}.tmp.g.vcf \
        --filterExpression "QD < 2.0 || FS > 60.0 || MQ < 40.0 || MQRankSum < -12.5 || ReadPosRankSum < -8.0" \
        --filterName "SNP_Filter" \
        -o VCF/${line}.ff.g.vcf

        rm VCF/${line}.f.g.vcf VCF/${line}.tmp.g.vcf
    done

# Combine and Genotype  #

    java -Xmx20g -jar $GATK \
        -T GenotypeGVCFs \
        -R $GENOME \
        --max_alternate_alleles $CLZ \
        --variant CabernetFranc.ff.g.vcf \
        --variant Chardonnay.ff.g.vcf \
        --variant Merlot.ff.g.vcf \
        --variant PinotNoir.ff.g.vcf \
        --variant SauvignonBlanc.ff.g.vcf \
        --variant ClZ10.ff.g.vcf \
        --variant ClZ11.ff.g.vcf \
        --variant ClZ12.ff.g.vcf \
        --variant ClZ13.ff.g.vcf \
        --variant ClZ14.ff.g.vcf \
        --variant ClZ15.ff.g.vcf \
        --variant ClZ1.ff.g.vcf \
        --variant ClZ2.ff.g.vcf \
        --variant ClZ4.ff.g.vcf \
        --variant ClZ5.ff.g.vcf \
        --variant ClZ6.ff.g.vcf \
        --variant ClZ7.ff.g.vcf \
        --variant ClZ8.ff.g.vcf \
        --variant ClZ9.ff.g.vcf \
        --variant Zin3.ff.g.vcf \
        -o combined.vcf

# Remove non-Reference Zin03 calls and validate VCF #
    awk -v col=28 '{split($col,a,"[/:]")} $col ~ /^0\// || $1 ~ /^#CHROM/ || $1 ~ /^##/' combined.vcf > filtered.combined.vcf

    java -jar $GATK \
       -T ValidateVariants \
       -R $GENOME \
       -V filtered.combined.vcf \
       --validationTypeToExclude ALL

####################
# NGMLR & Sniffles #
####################

# References
    ZPRIM=Zin03_Pr.fasta
    ZHAP=Zin03_Ha.fasta
    ZREADS=Zin03.filtered_subreads.fa
    CSREADS=CS.filtered.subreads.fasta.gz

# Cabernet Sauvignon to Zinfandel

    ngmlr -r $ZPRIM -q $CSREADS -o cs.to.zinprim.sam -t 40
    ngmlr -r $ZHAP -q $CSREADS -o cs.to.zinhap.sam -t 40
    samtools view -bS cs.to.zinprim.sam | samtools sort - -o cs.to.zinprim.bam
    samtools view -bS cs.to.zinhap.sam | samtools sort - -o cs.to.zinhap.bam
    sniffles -m cs.to.zinprim.bam -v cs.to.zinprim.vcf -t 40
    sniffles -m cs.to.zinhap.bam -v cs.to.zinhap.vcf -t 40
    rm *.sam

# Filter 0-coodinate, "UNRESOLVED" SVs, transversions, CH2 != original contig

    HAP=cs.to.zinhap.vcf
    PRIM=cs.to.zinprim.vcf
    grep -v "#" $PRIM | sed 's/;/\t/g' | awk '{print $1 "\t" $10}' | sed 's/CHR2=//g' | awk '{if ($1==$2){print "keep"}else{print "tossme"}}' | paste - <(grep -v "#" $PRIM) | grep -v "tossme" | cut -f 2- | awk '$2!=0{print$0}' | grep -v "UNRESOLVED" | grep -v "<TRA>" | cat <(grep "#" $PRIM) -  > cs.to.zinprim.filtered.vcf
    grep -v "#" $HAP | sed 's/;/\t/g' | awk '{print $1 "\t" $10}' | sed 's/CHR2=//g' | awk '{if ($1==$2){print "keep"}else{print "tossme"}}' | paste - <(grep -v "#" $HAP) | grep -v "tossme" | cut -f 2- | awk '$2!=0{print$0}' | grep -v "UNRESOLVED" | grep -v "<TRA>" | cat <(grep "#" $HAP) -  > cs.to.zinhap.filtered.vcf

# Compare Zin Haplotypes

    ngmlr -r $ZPRIM -q $ZREADS -o zin.to.zinprim.sam -t 45
    ngmlr -r $ZHAP -q $ZREADS -o zin.to.zinhap.sam -t 45
    samtools view -bS zin.to.zinprim.sam | samtools sort - -o zin.to.zinprim.bam
    samtools view -bS zin.to.zinhap.sam | samtools sort - -o zin.to.zinhap.bam
    sniffles -m zin.to.zinprim.bam -v zin.to.zinprim.vcf -t 45
    sniffles -m zin.to.zinhap.bam -v zin.to.zinhap.vcf -t 45
    rm *.sam

# Filter 0-coodinate, "UNRESOLVED" SVs, transversions, CH2 != original contig

    PRIM=zin.to.zinprim.vcf
    HAP=zin.to.zinhap.vcf
    grep -v "#" $PRIM | sed 's/;/\t/g' | awk '{print $1 "\t" $10}' | sed 's/CHR2=//g' | awk '{if ($1==$2){print "keep"}else{print "tossme"}}' | paste - <(grep -v "#" $PRIM) | grep -v "tossme" | cut -f 2- | awk '$2!=0{print$0}' | grep -v "UNRESOLVED" | grep -v "<TRA>" | cat <(grep "#" $PRIM) -  > zin.to.zinprim.filtered.vcf
    grep -v "#" $HAP | sed 's/;/\t/g' | awk '{print $1 "\t" $10}' | sed 's/CHR2=//g' | awk '{if ($1==$2){print "keep"}else{print "tossme"}}' | paste - <(grep -v "#" $HAP) | grep -v "tossme" | cut -f 2- | awk '$2!=0{print$0}' | grep -v "UNRESOLVED" | grep -v "<TRA>" | cat <(grep "#" $HAP) -  > zin.to.zinhap.filtered.vcf

#########
# Delly #
#########

# References

PRIM=Zin03_Pr.fasta
DELLYOUT=delly
ANNOT=Zin03.repeats.gff

# Align #

    # list is a list of genotypes
    for line in $(cat list); do
        echo ${line}
        speedseq align -o ${line} -t 25 -T tmp/ -R "@RG\tID:${line}\tSM:${line}\tLB:${line}" $PRIM ${line}_s1.fq.gz ${line}_s2.fq.gz
        mv *discordants* aligns/discordants
        mv *splitters* aligns/splitters
        mv *bam* aligns/bams
    done

    ls aligns/bams/*.bam | tr '\n' ',' > bamlist
    ls aligns/splitters/*.bam | tr '\n' ',' > splitterlist
    ls aligns/discordants/*.bam | tr '\n' ',' > discordantlist

# Initial Call

    for line in $(cat list); do
            # Deletions
            delly call -t DEL -o $DELLYOUT/${line}_del.bcf -g $PRIM aligns/bams/${line}.bam
            # Duplications
            delly call -t DUP -o $DELLYOUT/${line}_dup.bcf -g $PRIM aligns/bams/${line}.bam
            # Inversions
            delly call -t INV -o $DELLYOUT/${line}_inv.bcf -g $PRIM aligns/bams/${line}.bam
            # Break points
            delly call -t BND -o $DELLYOUT/${line}_bnd.bcf -g $PRIM aligns/bams/${line}.bam
            # Insertions
            delly call -t INS -o $DELLYOUT/${line}_ins.bcf -g $PRIM aligns/bams/${line}.bam
    done

# First merge

    # Deletions
    delly merge -o delly/del.bcf delly/ClZ10_del.bcf delly/ClZ11_del.bcf delly/ClZ12_del.bcf delly/ClZ13_del.bcf delly/ClZ14_del.bcf delly/ClZ15_del.bcf delly/ClZ1_del.bcf delly/ClZ2_del.bcf delly/ClZ4_del.bcf delly/ClZ5_del.bcf delly/ClZ6_del.bcf delly/ClZ7_del.bcf delly/ClZ8_del.bcf delly/ClZ9_del.bcf delly/Zin3_del.bcf
    # Duplications
    delly merge -o delly/dup.bcf delly/ClZ10_dup.bcf delly/ClZ11_dup.bcf delly/ClZ12_dup.bcf delly/ClZ13_dup.bcf delly/ClZ14_dup.bcf delly/ClZ15_dup.bcf delly/ClZ1_dup.bcf delly/ClZ2_dup.bcf delly/ClZ4_dup.bcf delly/ClZ5_dup.bcf delly/ClZ6_dup.bcf delly/ClZ7_dup.bcf delly/ClZ8_dup.bcf delly/ClZ9_dup.bcf delly/Zin3_dup.bcf
    # Inversions
    delly merge -o delly/inv.bcf delly/ClZ10_inv.bcf delly/ClZ11_inv.bcf delly/ClZ12_inv.bcf delly/ClZ13_inv.bcf delly/ClZ14_inv.bcf delly/ClZ15_inv.bcf delly/ClZ1_inv.bcf delly/ClZ2_inv.bcf delly/ClZ4_inv.bcf delly/ClZ5_inv.bcf delly/ClZ6_inv.bcf delly/ClZ7_inv.bcf delly/ClZ8_inv.bcf delly/ClZ9_inv.bcf delly/Zin3_inv.bcf
    # Break points
    delly merge -o delly/bnd.bcf delly/ClZ10_bnd.bcf delly/ClZ11_bnd.bcf delly/ClZ12_bnd.bcf delly/ClZ13_bnd.bcf delly/ClZ14_bnd.bcf delly/ClZ15_bnd.bcf delly/ClZ1_bnd.bcf delly/ClZ2_bnd.bcf delly/ClZ4_bnd.bcf delly/ClZ5_bnd.bcf delly/ClZ6_bnd.bcf delly/ClZ7_bnd.bcf delly/ClZ8_bnd.bcf delly/ClZ9_bnd.bcf delly/Zin3_bnd.bcf
    # Insertions
    delly merge -o delly/ins.bcf delly/ClZ10_ins.bcf delly/ClZ11_ins.bcf delly/ClZ12_ins.bcf delly/ClZ13_ins.bcf delly/ClZ14_ins.bcf delly/ClZ15_ins.bcf delly/ClZ1_ins.bcf delly/ClZ2_ins.bcf delly/ClZ4_ins.bcf delly/ClZ5_ins.bcf delly/ClZ6_ins.bcf delly/ClZ7_ins.bcf delly/ClZ8_ins.bcf delly/ClZ9_ins.bcf delly/Zin3_ins.bcf

# Second call

    for line in $(cat list1); do
        # Deletions
        delly call -t DEL -g $PRIM -v $DELLYOUT/del.bcf -o $DELLYOUT/${line}.del.bcf aligns/bams/${line}.bam
        # Duplications
        delly call -t DUP -g $PRIM -v $DELLYOUT/dup.bcf -o $DELLYOUT/${line}.dup.bcf aligns/bams/${line}.bam
        # Inversions
        delly call -t INV -g $PRIM -v $DELLYOUT/inv.bcf -o $DELLYOUT/${line}.inv.bcf aligns/bams/${line}.bam
        # Break points
        delly call -t BND -g $PRIM -v $DELLYOUT/bnd.bcf -o $DELLYOUT/${line}.bnd.bcf aligns/bams/${line}.bam
        # Insertions
        delly call -t INS -g $PRIM -v $DELLYOUT/ins.bcf -o $DELLYOUT/${line}.ins.bcf aligns/bams/${line}.bam
    done

# Second merge

    # Deletions
    bcftools merge -O v -o delly/DEL.vcf delly/ClZ10.del.bcf delly/ClZ11.del.bcf delly/ClZ12.del.bcf delly/ClZ13.del.bcf delly/ClZ14.del.bcf delly/ClZ15.del.bcf delly/ClZ1.del.bcf delly/ClZ2.del.bcf delly/ClZ4.del.bcf delly/ClZ5.del.bcf delly/ClZ6.del.bcf delly/ClZ7.del.bcf delly/ClZ8.del.bcf delly/ClZ9.del.bcf delly/Zin3.del.bcf
    # Duplications
    bcftools merge -O v -o delly/DUP.vcf delly/ClZ10.dup.bcf delly/ClZ11.dup.bcf delly/ClZ12.dup.bcf delly/ClZ13.dup.bcf delly/ClZ14.dup.bcf delly/ClZ15.dup.bcf delly/ClZ1.dup.bcf delly/ClZ2.dup.bcf delly/ClZ4.dup.bcf delly/ClZ5.dup.bcf delly/ClZ6.dup.bcf delly/ClZ7.dup.bcf delly/ClZ8.dup.bcf delly/ClZ9.dup.bcf delly/Zin3.dup.bcf
    # Inversions
    bcftools merge -O v -o delly/INV.vcf delly/ClZ10.inv.bcf delly/ClZ11.inv.bcf delly/ClZ12.inv.bcf delly/ClZ13.inv.bcf delly/ClZ14.inv.bcf delly/ClZ15.inv.bcf delly/ClZ1.inv.bcf delly/ClZ2.inv.bcf delly/ClZ4.inv.bcf delly/ClZ5.inv.bcf delly/ClZ6.inv.bcf delly/ClZ7.inv.bcf delly/ClZ8.inv.bcf delly/ClZ9.inv.bcf delly/Zin3.inv.bcf
    # Break end points
    bcftools merge -O v -o delly/BND.vcf delly/ClZ10.bnd.bcf delly/ClZ11.bnd.bcf delly/ClZ12.bnd.bcf delly/ClZ13.bnd.bcf delly/ClZ14.bnd.bcf delly/ClZ15.bnd.bcf delly/ClZ1.bnd.bcf delly/ClZ2.bnd.bcf delly/ClZ4.bnd.bcf delly/ClZ5.bnd.bcf delly/ClZ6.bnd.bcf delly/ClZ7.bnd.bcf delly/ClZ8.bnd.bcf delly/ClZ9.bnd.bcf delly/Zin3.bnd.bcf
    # Insertions
    bcftools merge -O v -o delly/INS.vcf delly/ClZ10.ins.bcf delly/ClZ11.ins.bcf delly/ClZ12.ins.bcf delly/ClZ13.ins.bcf delly/ClZ14.ins.bcf delly/ClZ15.ins.bcf delly/ClZ1.ins.bcf delly/ClZ2.ins.bcf delly/ClZ4.ins.bcf delly/ClZ5.ins.bcf delly/ClZ6.ins.bcf delly/ClZ7.ins.bcf delly/ClZ8.ins.bcf delly/ClZ9.ins.bcf delly/Zin3.ins.bcf

# Concatenate vcf files

    vcf-concat $DELLYOUT/INS.vcf $DELLYOUT/DEL.vcf $DELLYOUT/DUP.vcf $DELLYOUT/INV.vcf > $DELLYOUT/DELLY.vcf

# Filter non-reference Zin03 calls and repeat-associated SVs

    awk -v col=25 '{split($col,a,"[/:]")} ($col ~ /^0\// && $7 =="PASS" && $2!=0 ) || $1 ~ /^#CHROM/ || $1 ~ /^##/' $DELLYOUT/DELLY.vcf | bedtools intersect -a - -b $ANNOT -v -header > $DELLYOUT/delly.f.vcf
